# Supplementary material for: Full-length transcriptome sequences of Agropyron cristatum facilitate the prediction of putative genes for thousand-grain weight in a wheat-A. cristatum translocation line
Source: BMC Genomics. 2019 Dec 27;20:1025. doi: 10.1186/s12864-019-6416-4 (PMC6935218; doi:10.1186/s12864-019-6416-4)
Supplement: Supplementary file 1 — Additional file 1: Table S1. Summary of the Illumina sequencing data. [file 12864_2019_6416_MOESM1_ESM.xlsx]

## Sheet: Sheet1
Table S1 Summary of the Illumina sequencing data.
Sample	Number of paired-end reads	Number of paired-end reads after trimming	After trimming data/raw data (ratio) (%)	Average GC content (%)
A. cristatum leaf replicate 1	15239643	15231291	99.95	57
A. cristatum leaf replicate 2	13379920	13372133	99.94	58
A. cristatum leaf replicate 3	16706350	16697054	99.94	57
A. cristatum stem replicate 1	18112071	18109224	99.98	54
A. cristatum stem replicate 2	14150009	14141681	99.94	56
A. cristatum stem replicate 3	19553057	19550038	99.98	53
A. cristatum root replicate 1	14396756	14394069	99.98	54
A. cristatum root replicate 2	15502036	15498730	99.98	54
A. cristatum root replicate 3	19113917	19110674	99.98	54
A. cristatum caryopsis replicate 1	16437873	16434027	99.98	54
A. cristatum caryopsis replicate 2	16947915	16944259	99.98	54
Fukuho	42700222	42692045	99.98	54
Pubing 3035	30258610	30253410	99.98	52
BC2F2_6P+	29705108	29699108	99.98	51
BC2F2_6P-	30538203	30533230	99.98	54
