# Supplementary material for: Full-length transcriptome sequences of Agropyron cristatum facilitate the prediction of putative genes for thousand-grain weight in a wheat-A. cristatum translocation line
Source: BMC Genomics. 2019 Dec 27;20:1025. doi: 10.1186/s12864-019-6416-4 (PMC6935218; doi:10.1186/s12864-019-6416-4)
Supplement: Supplementary file 2 — Additional file 2: Table S2. GO enrichment analysis for transcripts expressed in all sampled tissues. [file 12864_2019_6416_MOESM2_ESM.xlsx]

## Sheet: Sheet1
Table S2 GO enrichment analysis for transcripts expressed in all sampled tissues.
category	over_represented_pvalue	under_represented_pvalue	numDEInCat	numInCat	term	ontology	over_represented_FDR	go_term
GO:0005575	0	1	7285	26032	cellular_component	CC	0	CC cellular_component
GO:0044424	0	1	6623	22573	intracellular part	CC	0	CC intracellular part
GO:0044464	0	1	7002	24678	cell part	CC	0	CC cell part
GO:0003674	1.45511e-239	1	6904	25446	molecular_function	MF	3.75782e-236	MF molecular_function
GO:0008150	1.19109e-221	1	6665	24352	biological_process	BP	2.46079e-218	BP biological_process
GO:0044444	2.77356e-209	1	4313	14163	cytoplasmic part	CC	4.77514e-206	CC cytoplasmic part
GO:1901564	5.95871e-168	1	2340	6800	organonitrogen compound metabolic process	BP	8.79335e-165	BP organonitrogen compound metabolic process
GO:0009987	1.03151e-156	1	5331	19119	cellular process	BP	1.33193e-153	BP cellular process
GO:0043226	4.23472e-142	1	4480	15565	organelle	CC	4.86051e-139	CC organelle
GO:0043229	1.82439e-140	1	4463	15518	intracellular organelle	CC	1.88459e-137	CC intracellular organelle
GO:1901566	1.52244e-114	1	923	2383	organonitrogen compound biosynthetic process	BP	1.42971e-111	BP organonitrogen compound biosynthetic process
GO:0008152	1.36783e-113	1	4143	14728	metabolic process	BP	1.17747e-110	BP metabolic process
GO:0006807	2.01881e-113	1	3042	10040	nitrogen compound metabolic process	BP	1.60418e-110	BP nitrogen compound metabolic process
GO:0044422	1.48133e-106	1	3326	11512	organelle part	CC	1.09301e-103	CC organelle part
GO:0044446	2.02995e-106	1	3316	11474	intracellular organelle part	CC	1.39796e-103	CC intracellular organelle part
GO:0044237	2.47976e-104	1	3792	13376	cellular metabolic process	BP	1.60099e-101	BP cellular metabolic process
GO:0043227	3.46105e-104	1	4027	14183	membrane-bounded organelle	CC	2.1031e-101	CC membrane-bounded organelle
GO:0043231	2.57511e-100	1	3932	13866	intracellular membrane-bounded organelle	CC	1.47782e-97	CC intracellular membrane-bounded organelle
GO:0005488	1.68503e-93	1	5105	19189	binding	MF	9.16122e-91	MF binding
GO:0071704	2.34701e-91	1	3827	13682	organic substance metabolic process	BP	1.21223e-88	BP organic substance metabolic process
GO:0019538	2.79918e-91	1	1609	4884	protein metabolic process	BP	1.37693e-88	BP protein metabolic process
GO:1990904	4.66585e-89	1	969	2683	ribonucleoprotein complex	CC	2.19083e-86	CC ribonucleoprotein complex
GO:0043603	1.11546e-88	1	633	1634	cellular amide metabolic process	BP	5.00985e-86	BP cellular amide metabolic process
GO:0044429	7.14033e-87	1	409	800	mitochondrial part	CC	3.07332e-84	CC mitochondrial part
GO:0044445	2.18711e-86	1	438	965	cytosolic part	CC	9.03712e-84	CC cytosolic part
GO:0003735	2.00182e-85	1	543	1380	structural constituent of ribosome	MF	7.9534e-83	MF structural constituent of ribosome
GO:0030529	1.48103e-84	1	918	2551	NA	NA	5.66632e-82	none
GO:0006518	4.40487e-81	1	584	1529	peptide metabolic process	BP	1.62508e-78	BP peptide metabolic process
GO:0043604	1.32618e-79	1	551	1426	amide biosynthetic process	BP	4.72395e-77	BP amide biosynthetic process
GO:0006412	2.29859e-79	1	536	1382	translation	BP	7.91483e-77	BP translation
GO:0043043	4.78881e-79	1	536	1384	peptide biosynthetic process	BP	1.59575e-76	BP peptide biosynthetic process
GO:0044281	1.11198e-73	1	1054	2970	small molecule metabolic process	BP	3.58961e-71	BP small molecule metabolic process
GO:0044267	1.88103e-70	1	1349	4186	cellular protein metabolic process	BP	5.8882e-68	BP cellular protein metabolic process
GO:0044238	1.1598e-68	1	3520	12798	primary metabolic process	BP	3.52374e-66	BP primary metabolic process
GO:0044271	3.36714e-64	1	922	2777	cellular nitrogen compound biosynthetic process	BP	9.93787e-62	BP cellular nitrogen compound biosynthetic process
GO:0044455	7.86631e-61	1	182	294	mitochondrial membrane part	CC	2.25719e-58	CC mitochondrial membrane part
GO:0005840	1.10935e-59	1	344	819	ribosome	CC	3.0972e-57	CC ribosome
GO:0032991	5.97456e-59	1	2351	8521	protein-containing complex	CC	1.62414e-56	CC protein-containing complex
GO:0031090	1.10034e-58	1	1084	3189	organelle membrane	CC	2.91449e-56	CC organelle membrane
GO:0044391	5.32924e-58	1	380	970	ribosomal subunit	CC	1.37628e-55	CC ribosomal subunit
GO:0034641	7.636e-56	1	1845	6278	cellular nitrogen compound metabolic process	BP	1.9239e-53	BP cellular nitrogen compound metabolic process
GO:0005737	1.1606e-54	1	1596	5166	cytoplasm	CC	2.85451e-52	CC cytoplasm
GO:0009058	1.00818e-52	1	1676	5788	biosynthetic process	BP	2.42197e-50	BP biosynthetic process
GO:0044249	2.71556e-52	1	1559	5291	cellular biosynthetic process	BP	6.37539e-50	BP cellular biosynthetic process
GO:0098798	7.12977e-52	1	164	276	mitochondrial protein complex	CC	1.63668e-49	CC mitochondrial protein complex
GO:0009056	1.91291e-51	1	854	2474	catabolic process	BP	4.29573e-49	BP catabolic process
GO:0098800	4.11237e-51	1	145	230	inner mitochondrial membrane protein complex	CC	9.03847e-49	CC inner mitochondrial membrane protein complex
GO:0044248	1.95937e-49	1	648	1752	cellular catabolic process	BP	4.21674e-47	BP cellular catabolic process
GO:0044710	4.99334e-49	1	1711	5793	NA	NA	1.05268e-46	none
GO:1901576	7.16544e-49	1	1631	5682	organic substance biosynthetic process	BP	1.48038e-46	BP organic substance biosynthetic process
GO:0005198	1.75092e-48	1	641	1956	structural molecule activity	MF	3.54647e-46	MF structural molecule activity
GO:0003723	3.83217e-47	1	963	2946	RNA binding	MF	7.61275e-45	MF RNA binding
GO:1901575	5.58069e-46	1	766	2214	organic substance catabolic process	BP	1.08771e-43	BP organic substance catabolic process
GO:0022625	4.09613e-45	1	211	473	cytosolic large ribosomal subunit	CC	7.83575e-43	CC cytosolic large ribosomal subunit
GO:0003824	4.43163e-44	1	3655	13784	catalytic activity	MF	8.32341e-42	MF catalytic activity
GO:0005739	1.50758e-42	1	542	1456	mitochondrion	CC	2.78095e-40	CC mitochondrion
GO:0005829	1.69095e-41	1	1267	4104	cytosol	CC	3.06447e-39	CC cytosol
GO:0006810	3.58917e-40	1	1081	3373	transport	BP	6.39243e-38	BP transport
GO:0044265	4.46392e-40	1	373	896	cellular macromolecule catabolic process	BP	7.81565e-38	BP cellular macromolecule catabolic process
GO:0043632	5.06906e-39	1	286	637	modification-dependent macromolecule catabolic process	BP	8.72723e-37	BP modification-dependent macromolecule catabolic process
GO:1901135	6.70487e-39	1	393	1023	carbohydrate derivative metabolic process	BP	1.13543e-36	BP carbohydrate derivative metabolic process
GO:0051234	1.50522e-38	1	1086	3416	establishment of localization	BP	2.5079e-36	BP establishment of localization
GO:0098803	1.90325e-38	1	113	183	respiratory chain complex	CC	3.12072e-36	CC respiratory chain complex
GO:0005634	2.16079e-38	1	2045	7221	nucleus	CC	3.48765e-36	CC nucleus
GO:0019941	2.52716e-38	1	281	627	modification-dependent protein catabolic process	BP	4.01624e-36	BP modification-dependent protein catabolic process
GO:0051603	1.63036e-37	1	313	731	proteolysis involved in cellular protein catabolic process	BP	2.55175e-35	BP proteolysis involved in cellular protein catabolic process
GO:0055086	5.22446e-37	1	316	780	nucleobase-containing small molecule metabolic process	BP	8.05502e-35	BP nucleobase-containing small molecule metabolic process
GO:0098588	1.40675e-36	1	801	2433	bounding membrane of organelle	CC	2.13701e-34	CC bounding membrane of organelle
GO:0015934	2.52256e-36	1	227	575	large ribosomal subunit	CC	3.77652e-34	CC large ribosomal subunit
GO:0019637	7.5245e-36	1	417	1103	organophosphate metabolic process	BP	1.1104e-33	BP organophosphate metabolic process
GO:0003729	8.88934e-36	1	271	615	mRNA binding	MF	1.29334e-33	MF mRNA binding
GO:0006508	7.34155e-35	1	406	1048	proteolysis	BP	1.05331e-32	BP proteolysis
GO:0006082	1.11543e-34	1	718	2193	organic acid metabolic process	BP	1.57841e-32	BP organic acid metabolic process
GO:0019001	1.60463e-34	1	261	604	guanyl nucleotide binding	MF	2.21011e-32	MF guanyl nucleotide binding
GO:0032561	1.60463e-34	1	261	604	guanyl ribonucleotide binding	MF	2.21011e-32	MF guanyl ribonucleotide binding
GO:0043436	2.45115e-34	1	716	2190	oxoacid metabolic process	BP	3.33162e-32	BP oxoacid metabolic process
GO:0001883	5.81747e-34	1	256	593	purine nucleoside binding	MF	7.70441e-32	MF purine nucleoside binding
GO:0032550	5.81747e-34	1	256	593	purine ribonucleoside binding	MF	7.70441e-32	MF purine ribonucleoside binding
GO:0019752	6.18086e-34	1	703	2149	carboxylic acid metabolic process	BP	8.08206e-32	BP carboxylic acid metabolic process
GO:0043170	2.42373e-33	1	2498	9311	macromolecule metabolic process	BP	3.12965e-31	BP macromolecule metabolic process
GO:0005525	3.61446e-33	1	252	585	GTP binding	MF	4.60955e-31	MF GTP binding
GO:0071702	1.19476e-32	1	699	2081	organic substance transport	BP	1.50511e-30	BP organic substance transport
GO:0022626	3.01812e-32	1	148	312	cytosolic ribosome	CC	3.75629e-30	CC cytosolic ribosome
GO:0048037	4.90124e-32	1	327	840	cofactor binding	MF	6.02735e-30	MF cofactor binding
GO:0071705	6.67791e-32	1	627	1813	nitrogen compound transport	BP	8.11563e-30	BP nitrogen compound transport
GO:0006511	7.23111e-32	1	251	572	ubiquitin-dependent protein catabolic process	BP	8.68574e-30	BP ubiquitin-dependent protein catabolic process
GO:0098805	3.43932e-31	1	585	1741	whole membrane	CC	4.08369e-29	CC whole membrane
GO:0006796	7.45007e-31	1	666	1990	phosphate-containing compound metabolic process	BP	8.74536e-29	BP phosphate-containing compound metabolic process
GO:0031966	2.43615e-30	1	177	377	mitochondrial membrane	CC	2.82757e-28	CC mitochondrial membrane
GO:0044260	2.49416e-30	1	2351	8787	cellular macromolecule metabolic process	BP	2.86274e-28	BP cellular macromolecule metabolic process
GO:0042886	5.67545e-30	1	545	1556	amide transport	BP	6.44257e-28	BP amide transport
GO:0006753	8.81988e-30	1	270	684	nucleoside phosphate metabolic process	BP	9.90319e-28	BP nucleoside phosphate metabolic process
GO:0051179	1.71566e-29	1	1136	3755	localization	BP	1.90568e-27	BP localization
GO:0005747	2.18145e-29	1	77	117	mitochondrial respiratory chain complex I	CC	2.34733e-27	CC mitochondrial respiratory chain complex I
GO:0030964	2.18145e-29	1	77	117	NADH dehydrogenase complex	CC	2.34733e-27	CC NADH dehydrogenase complex
GO:0045271	2.18145e-29	1	77	117	respiratory chain complex I	CC	2.34733e-27	CC respiratory chain complex I
GO:0009651	2.27928e-29	1	258	637	response to salt stress	BP	2.42732e-27	BP response to salt stress
GO:0044699	2.78049e-29	1	3073	11726	NA	NA	2.93087e-27	none
GO:0022627	4.20651e-29	1	132	289	cytosolic small ribosomal subunit	CC	4.38922e-27	CC cytosolic small ribosomal subunit
GO:0015833	5.82218e-29	1	538	1545	peptide transport	BP	6.01432e-27	BP peptide transport
GO:0015031	6.15673e-29	1	537	1542	protein transport	BP	6.23671e-27	BP protein transport
GO:0001882	6.15822e-29	1	259	635	nucleoside binding	MF	6.23671e-27	MF nucleoside binding
GO:0044437	7.25811e-29	1	416	1187	vacuolar part	CC	7.27925e-27	CC vacuolar part
GO:0009117	7.87174e-29	1	265	674	nucleotide metabolic process	BP	7.81876e-27	BP nucleotide metabolic process
GO:0032549	8.28082e-29	1	258	633	ribonucleoside binding	MF	8.14675e-27	MF ribonucleoside binding
GO:0019693	9.86226e-29	1	231	566	ribose phosphate metabolic process	BP	9.61105e-27	BP ribose phosphate metabolic process
GO:0097159	1.554e-28	1	3346	13085	organic cyclic compound binding	MF	1.50026e-26	MF organic cyclic compound binding
GO:0005774	4.80328e-28	1	406	1160	vacuolar membrane	CC	4.59425e-26	CC vacuolar membrane
GO:0006970	9.58834e-28	1	283	732	response to osmotic stress	BP	9.08693e-26	BP response to osmotic stress
GO:1901363	1.03214e-27	1	3334	13062	heterocyclic compound binding	MF	9.69273e-26	MF heterocyclic compound binding
GO:0045184	1.07122e-27	1	540	1568	establishment of protein localization	BP	9.96911e-26	BP establishment of protein localization
GO:0072521	2.05603e-27	1	226	562	purine-containing compound metabolic process	BP	1.89632e-25	BP purine-containing compound metabolic process
GO:0006793	3.81662e-27	1	732	2290	phosphorus metabolic process	BP	3.489e-25	BP phosphorus metabolic process
GO:0009057	1.7472e-25	1	441	1269	macromolecule catabolic process	BP	1.58321e-23	BP macromolecule catabolic process
GO:0016616	2.37009e-24	1	131	276	oxidoreductase activity, acting on the CH-OH group of donors, NAD or NADP as acceptor	MF	2.12896e-22	MF oxidoreductase activity, acting on the CH-OH group of donors, NAD or NADP as acceptor
GO:0006979	3.7185e-24	1	223	573	response to oxidative stress	BP	3.31139e-22	BP response to oxidative stress
GO:0003924	5.73056e-24	1	194	463	GTPase activity	MF	5.05955e-22	MF GTPase activity
GO:0043228	6.78319e-24	1	821	2862	non-membrane-bounded organelle	CC	5.93817e-22	CC non-membrane-bounded organelle
GO:0044425	7.20704e-24	1	1782	6596	membrane part	CC	6.25619e-22	CC membrane part
GO:0070647	7.53544e-24	1	336	910	protein modification by small protein conjugation or removal	BP	6.48676e-22	BP protein modification by small protein conjugation or removal
GO:0031974	8.44056e-24	1	166	380	membrane-enclosed lumen	CC	7.0887e-22	CC membrane-enclosed lumen
GO:0043233	8.44056e-24	1	166	380	organelle lumen	CC	7.0887e-22	CC organelle lumen
GO:0070013	8.44056e-24	1	166	380	intracellular organelle lumen	CC	7.0887e-22	CC intracellular organelle lumen
GO:0043232	8.58253e-24	1	820	2860	intracellular non-membrane-bounded organelle	CC	7.1498e-22	CC intracellular non-membrane-bounded organelle
GO:0044763	9.2619e-24	1	2383	8973	NA	NA	7.61377e-22	none
GO:0009628	9.28689e-24	1	852	2923	response to abiotic stimulus	BP	7.61377e-22	BP response to abiotic stimulus
GO:0006520	1.00422e-23	1	301	815	cellular amino acid metabolic process	BP	8.16817e-22	BP cellular amino acid metabolic process
GO:0016667	1.06961e-23	1	84	152	oxidoreductase activity, acting on a sulfur group of donors	MF	8.63212e-22	MF oxidoreductase activity, acting on a sulfur group of donors
GO:0016853	1.07813e-22	1	207	520	isomerase activity	MF	8.63339e-21	MF isomerase activity
GO:0016614	1.94946e-22	1	136	301	oxidoreductase activity, acting on CH-OH group of donors	MF	1.54907e-20	MF oxidoreductase activity, acting on CH-OH group of donors
GO:0042221	2.2427e-22	1	873	3013	response to chemical	BP	1.76848e-20	BP response to chemical
GO:0019866	5.54437e-22	1	134	290	organelle inner membrane	CC	4.33889e-20	CC organelle inner membrane
GO:0006163	8.44537e-22	1	192	493	purine nucleotide metabolic process	BP	6.55945e-20	BP purine nucleotide metabolic process
GO:0015935	9.49079e-22	1	152	400	small ribosomal subunit	CC	7.3164e-20	CC small ribosomal subunit
GO:0009266	1.53143e-21	1	390	1173	response to temperature stimulus	BP	1.17183e-19	BP response to temperature stimulus
GO:0030163	1.55225e-21	1	224	567	protein catabolic process	BP	1.17903e-19	BP protein catabolic process
GO:0005777	1.62635e-21	1	114	226	peroxisome	CC	1.22629e-19	CC peroxisome
GO:0005783	2.10527e-21	1	344	966	endoplasmic reticulum	CC	1.5759e-19	CC endoplasmic reticulum
GO:0050662	2.23179e-21	1	232	609	coenzyme binding	MF	1.65859e-19	MF coenzyme binding
GO:0003676	2.37328e-21	1	1720	6561	nucleic acid binding	MF	1.74413e-19	MF nucleic acid binding
GO:0009059	2.38066e-21	1	844	3063	macromolecule biosynthetic process	BP	1.74413e-19	BP macromolecule biosynthetic process
GO:0009259	4.51138e-21	1	200	522	ribonucleotide metabolic process	BP	3.28187e-19	BP ribonucleotide metabolic process
GO:0009150	6.3665e-21	1	187	483	purine ribonucleotide metabolic process	BP	4.59902e-19	BP purine ribonucleotide metabolic process
GO:0019899	7.30817e-21	1	293	792	enzyme binding	MF	5.2426e-19	MF enzyme binding
GO:1901565	8.88422e-21	1	336	975	organonitrogen compound catabolic process	BP	6.32924e-19	BP organonitrogen compound catabolic process
GO:0090407	1.15806e-20	1	205	525	organophosphate biosynthetic process	BP	8.19369e-19	BP organophosphate biosynthetic process
GO:0065007	1.21255e-20	1	2074	7674	biological regulation	BP	8.52084e-19	BP biological regulation
GO:0005759	1.5513e-20	1	82	149	mitochondrial matrix	CC	1.08277e-18	CC mitochondrial matrix
GO:0008104	1.71595e-20	1	579	1808	protein localization	BP	1.18965e-18	BP protein localization
GO:0043161	2.12757e-20	1	167	392	proteasome-mediated ubiquitin-dependent protein catabolic process	BP	1.46518e-18	BP proteasome-mediated ubiquitin-dependent protein catabolic process
GO:0044712	2.18441e-20	1	358	1071	NA	NA	1.49437e-18	none
GO:0043484	2.79477e-20	1	61	89	regulation of RNA splicing	BP	1.89934e-18	BP regulation of RNA splicing
GO:0032446	3.38699e-20	1	278	755	protein modification by small protein conjugation	BP	2.28677e-18	BP protein modification by small protein conjugation
GO:0034645	4.53352e-20	1	773	2816	cellular macromolecule biosynthetic process	BP	3.04099e-18	BP cellular macromolecule biosynthetic process
GO:0010035	7.8653e-20	1	460	1482	response to inorganic substance	BP	5.24184e-18	BP response to inorganic substance
GO:0005215	1.02893e-19	1	483	1491	transporter activity	MF	6.81337e-18	MF transporter activity
GO:0006733	1.19059e-19	1	133	310	oxidoreduction coenzyme metabolic process	BP	7.83364e-18	BP oxidoreduction coenzyme metabolic process
GO:0072524	1.31717e-19	1	131	305	pyridine-containing compound metabolic process	BP	8.6116e-18	BP pyridine-containing compound metabolic process
GO:0044432	1.55333e-19	1	375	1104	endoplasmic reticulum part	CC	1.00918e-17	CC endoplasmic reticulum part
GO:0009144	1.9515e-19	1	157	399	purine nucleoside triphosphate metabolic process	BP	1.25211e-17	BP purine nucleoside triphosphate metabolic process
GO:0009205	1.9515e-19	1	157	399	purine ribonucleoside triphosphate metabolic process	BP	1.25211e-17	BP purine ribonucleoside triphosphate metabolic process
GO:0046907	2.73743e-19	1	443	1330	intracellular transport	BP	1.74554e-17	BP intracellular transport
GO:0005743	2.93514e-19	1	110	236	mitochondrial inner membrane	CC	1.84898e-17	CC mitochondrial inner membrane
GO:0009532	2.93546e-19	1	241	669	plastid stroma	CC	1.84898e-17	CC plastid stroma
GO:0042579	3.58078e-19	1	132	291	microbody	CC	2.24179e-17	CC microbody
GO:0010498	3.89111e-19	1	169	407	proteasomal protein catabolic process	BP	2.42139e-17	BP proteasomal protein catabolic process
GO:0015075	4.42197e-19	1	273	753	ion transmembrane transporter activity	MF	2.73526e-17	MF ion transmembrane transporter activity
GO:0022891	6.41878e-19	1	334	976	NA	NA	3.94679e-17	none
GO:0008652	6.81221e-19	1	156	374	cellular amino acid biosynthetic process	BP	4.16391e-17	BP cellular amino acid biosynthetic process
GO:0016860	8.72284e-19	1	69	123	intramolecular oxidoreductase activity	MF	5.30041e-17	MF intramolecular oxidoreductase activity
GO:0098796	1.06371e-18	1	437	1473	membrane protein complex	CC	6.42578e-17	CC membrane protein complex
GO:0009199	1.20801e-18	1	163	422	ribonucleoside triphosphate metabolic process	BP	7.25509e-17	BP ribonucleoside triphosphate metabolic process
GO:0009570	1.21899e-18	1	238	665	chloroplast stroma	CC	7.27869e-17	CC chloroplast stroma
GO:0016491	1.55004e-18	1	650	2285	oxidoreductase activity	MF	9.20226e-17	MF oxidoreductase activity
GO:0022857	1.74147e-18	1	401	1220	transmembrane transporter activity	MF	1.02797e-16	MF transmembrane transporter activity
GO:0009161	1.88899e-18	1	173	455	ribonucleoside monophosphate metabolic process	BP	1.10871e-16	BP ribonucleoside monophosphate metabolic process
GO:0019362	2.07441e-18	1	127	300	pyridine nucleotide metabolic process	BP	1.20386e-16	BP pyridine nucleotide metabolic process
GO:0046496	2.07441e-18	1	127	300	nicotinamide nucleotide metabolic process	BP	1.20386e-16	BP nicotinamide nucleotide metabolic process
GO:0045454	2.75028e-18	1	102	227	cell redox homeostasis	BP	1.58718e-16	BP cell redox homeostasis
GO:0050789	3.75863e-18	1	1910	7068	regulation of biological process	BP	2.15703e-16	BP regulation of biological process
GO:0022892	5.44049e-18	1	398	1208	NA	NA	3.10499e-16	none
GO:0009123	5.77534e-18	1	174	463	nucleoside monophosphate metabolic process	BP	3.27798e-16	BP nucleoside monophosphate metabolic process
GO:0051649	7.71992e-18	1	447	1365	establishment of localization in cell	BP	4.35775e-16	BP establishment of localization in cell
GO:0009141	8.23583e-18	1	169	450	nucleoside triphosphate metabolic process	BP	4.6237e-16	BP nucleoside triphosphate metabolic process
GO:0042788	1.06127e-17	1	70	148	polysomal ribosome	CC	5.92592e-16	CC polysomal ribosome
GO:0051186	1.17327e-17	1	279	812	cofactor metabolic process	BP	6.51604e-16	BP cofactor metabolic process
GO:0006457	1.22248e-17	1	269	787	protein folding	BP	6.75308e-16	BP protein folding
GO:0033036	1.39099e-17	1	582	1869	macromolecule localization	BP	7.64304e-16	BP macromolecule localization
GO:1901360	1.69953e-17	1	1402	5159	organic cyclic compound metabolic process	BP	9.28895e-16	BP organic cyclic compound metabolic process
GO:0055085	1.95573e-17	1	248	696	transmembrane transport	BP	1.0633e-15	BP transmembrane transport
GO:0015036	2.05662e-17	1	63	119	disulfide oxidoreductase activity	MF	1.1123e-15	MF disulfide oxidoreductase activity
GO:0009126	2.37091e-17	1	164	435	purine nucleoside monophosphate metabolic process	BP	1.26899e-15	BP purine nucleoside monophosphate metabolic process
GO:0009167	2.37091e-17	1	164	435	purine ribonucleoside monophosphate metabolic process	BP	1.26899e-15	BP purine ribonucleoside monophosphate metabolic process
GO:0006732	2.54297e-17	1	235	658	coenzyme metabolic process	BP	1.35406e-15	BP coenzyme metabolic process
GO:0043167	6.74921e-17	1	3062	12144	ion binding	MF	3.57535e-15	MF ion binding
GO:0019725	1.04217e-16	1	168	435	cellular homeostasis	BP	5.49264e-15	BP cellular homeostasis
GO:0006464	1.31327e-16	1	800	2743	cellular protein modification process	BP	6.85156e-15	BP cellular protein modification process
GO:0036211	1.31327e-16	1	800	2743	protein modification process	BP	6.85156e-15	BP protein modification process
GO:0048024	1.36237e-16	1	41	54	regulation of mRNA splicing, via spliceosome	BP	7.07202e-15	BP regulation of mRNA splicing, via spliceosome
GO:0006575	2.21203e-16	1	89	195	cellular modified amino acid metabolic process	BP	1.14252e-14	BP cellular modified amino acid metabolic process
GO:0008135	3.15633e-16	1	172	455	translation factor activity, RNA binding	MF	1.62213e-14	MF translation factor activity, RNA binding
GO:1901607	3.2601e-16	1	143	350	alpha-amino acid biosynthetic process	BP	1.66717e-14	BP alpha-amino acid biosynthetic process
GO:0006886	4.21287e-16	1	354	1060	intracellular protein transport	BP	2.14379e-14	BP intracellular protein transport
GO:0046034	4.84831e-16	1	143	377	ATP metabolic process	BP	2.45505e-14	BP ATP metabolic process
GO:0006081	5.00467e-16	1	68	126	cellular aldehyde metabolic process	BP	2.52186e-14	BP cellular aldehyde metabolic process
GO:0090662	6.77354e-16	1	44	69	ATP hydrolysis coupled transmembrane transport	BP	3.36397e-14	BP ATP hydrolysis coupled transmembrane transport
GO:0099131	6.77354e-16	1	44	69	ATP hydrolysis coupled ion transmembrane transport	BP	3.36397e-14	BP ATP hydrolysis coupled ion transmembrane transport
GO:0099132	6.77354e-16	1	44	69	ATP hydrolysis coupled cation transmembrane transport	BP	3.36397e-14	BP ATP hydrolysis coupled cation transmembrane transport
GO:0034599	6.81167e-16	1	53	93	cellular response to oxidative stress	BP	3.36673e-14	BP cellular response to oxidative stress
GO:0065002	7.0564e-16	1	64	121	intracellular protein transmembrane transport	BP	3.47108e-14	BP intracellular protein transmembrane transport
GO:0050794	9.0027e-16	1	1635	6046	regulation of cellular process	BP	4.40748e-14	BP regulation of cellular process
GO:0055114	1.02961e-15	1	205	601	oxidation-reduction process	BP	5.01692e-14	BP oxidation-reduction process
GO:0015078	1.15851e-15	1	121	297	proton transmembrane transporter activity	MF	5.61849e-14	MF proton transmembrane transporter activity
GO:0071806	1.31232e-15	1	64	122	protein transmembrane transport	BP	6.33469e-14	BP protein transmembrane transport
GO:0008270	1.47852e-15	1	354	1089	zinc ion binding	MF	7.10379e-14	MF zinc ion binding
GO:0004298	2.52163e-15	1	42	67	threonine-type endopeptidase activity	MF	1.20039e-13	MF threonine-type endopeptidase activity
GO:0070003	2.52163e-15	1	42	67	threonine-type peptidase activity	MF	1.20039e-13	MF threonine-type peptidase activity
GO:0004721	2.72191e-15	1	67	121	phosphoprotein phosphatase activity	MF	1.28979e-13	MF phosphoprotein phosphatase activity
GO:0008047	2.8314e-15	1	90	188	enzyme activator activity	MF	1.33554e-13	MF enzyme activator activity
GO:0043234	3.15613e-15	1	1078	3988	NA	NA	1.48195e-13	none
GO:0006725	3.2239e-15	1	1360	5060	cellular aromatic compound metabolic process	BP	1.50418e-13	BP cellular aromatic compound metabolic process
GO:0050897	3.23261e-15	1	50	85	cobalt ion binding	MF	1.50418e-13	MF cobalt ion binding
GO:1990204	3.28837e-15	1	113	289	oxidoreductase complex	CC	1.52327e-13	CC oxidoreductase complex
GO:0005996	3.90468e-15	1	128	326	monosaccharide metabolic process	BP	1.80068e-13	BP monosaccharide metabolic process
GO:0070887	4.38797e-15	1	197	537	cellular response to chemical stimulus	BP	2.01457e-13	BP cellular response to chemical stimulus
GO:1901137	9.08637e-15	1	184	516	carbohydrate derivative biosynthetic process	BP	4.1532e-13	BP carbohydrate derivative biosynthetic process
GO:0043169	1.1687e-14	1	1667	6460	cation binding	MF	5.31836e-13	MF cation binding
GO:0003743	1.20428e-14	1	97	219	translation initiation factor activity	MF	5.45622e-13	MF translation initiation factor activity
GO:0015077	1.37997e-14	1	131	335	monovalent inorganic cation transmembrane transporter activity	MF	6.219e-13	MF monovalent inorganic cation transmembrane transporter activity
GO:0046914	1.38468e-14	1	521	1768	transition metal ion binding	MF	6.219e-13	MF transition metal ion binding
GO:0031386	1.50017e-14	1	48	85	protein tag	MF	6.70854e-13	MF protein tag
GO:0006811	1.57614e-14	1	264	788	ion transport	BP	7.0179e-13	BP ion transport
GO:0006090	1.65725e-14	1	109	268	pyruvate metabolic process	BP	7.3474e-13	BP pyruvate metabolic process
GO:0033218	2.27173e-14	1	108	256	amide binding	MF	1.00286e-12	MF amide binding
GO:0046483	2.59676e-14	1	1299	4824	heterocycle metabolic process	BP	1.14147e-12	BP heterocycle metabolic process
GO:0046872	2.80138e-14	1	1648	6397	metal ion binding	MF	1.2262e-12	MF metal ion binding
GO:0034220	3.96383e-14	1	152	403	ion transmembrane transport	BP	1.72769e-12	BP ion transmembrane transport
GO:0000381	4.12659e-14	1	35	47	regulation of alternative mRNA splicing, via spliceosome	BP	1.79108e-12	BP regulation of alternative mRNA splicing, via spliceosome
GO:0016209	4.17887e-14	1	105	269	antioxidant activity	MF	1.80618e-12	MF antioxidant activity
GO:0022890	6.00489e-14	1	161	435	inorganic cation transmembrane transporter activity	MF	2.5846e-12	MF inorganic cation transmembrane transporter activity
GO:0016765	6.98495e-14	1	78	175	transferase activity, transferring alkyl or aryl (other than methyl) groups	MF	2.99396e-12	MF transferase activity, transferring alkyl or aryl (other than methyl) groups
GO:0044282	7.14671e-14	1	150	403	small molecule catabolic process	BP	3.05064e-12	BP small molecule catabolic process
GO:1901605	7.35463e-14	1	224	658	alpha-amino acid metabolic process	BP	3.12648e-12	BP alpha-amino acid metabolic process
GO:0016607	8.45593e-14	1	90	187	nuclear speck	CC	3.57991e-12	CC nuclear speck
GO:0048522	1.08035e-13	1	472	1529	positive regulation of cellular process	BP	4.55511e-12	BP positive regulation of cellular process
GO:0009893	1.21878e-13	1	379	1184	positive regulation of metabolic process	BP	5.11788e-12	BP positive regulation of metabolic process
GO:0097164	1.47435e-13	1	73	145	ammonium ion metabolic process	BP	6.16601e-12	BP ammonium ion metabolic process
GO:0051082	1.60729e-13	1	226	681	unfolded protein binding	MF	6.69487e-12	MF unfolded protein binding
GO:0046686	1.67336e-13	1	193	547	response to cadmium ion	BP	6.94211e-12	BP response to cadmium ion
GO:0009408	1.94312e-13	1	214	639	response to heat	BP	8.02897e-12	BP response to heat
GO:0016567	2.05105e-13	1	238	692	protein ubiquitination	BP	8.44118e-12	BP protein ubiquitination
GO:0006790	2.53936e-13	1	201	583	sulfur compound metabolic process	BP	1.04094e-11	BP sulfur compound metabolic process
GO:0016021	2.59984e-13	1	1328	5031	integral component of membrane	CC	1.06151e-11	CC integral component of membrane
GO:0000302	2.79158e-13	1	115	293	response to reactive oxygen species	BP	1.13531e-11	BP response to reactive oxygen species
GO:0016020	2.81014e-13	1	2250	8963	membrane	CC	1.13838e-11	CC membrane
GO:0009891	3.29885e-13	1	265	783	positive regulation of biosynthetic process	BP	1.33114e-11	BP positive regulation of biosynthetic process
GO:0031300	3.41142e-13	1	47	80	intrinsic component of organelle membrane	CC	1.37121e-11	CC intrinsic component of organelle membrane
GO:0003755	3.53993e-13	1	63	132	peptidyl-prolyl cis-trans isomerase activity	MF	1.41734e-11	MF peptidyl-prolyl cis-trans isomerase activity
GO:0031301	4.29865e-13	1	46	78	integral component of organelle membrane	CC	1.71448e-11	CC integral component of organelle membrane
GO:0016859	5.00064e-13	1	63	133	cis-trans isomerase activity	MF	1.98679e-11	MF cis-trans isomerase activity
GO:0015035	5.44438e-13	1	46	88	protein disulfide oxidoreductase activity	MF	2.15481e-11	MF protein disulfide oxidoreductase activity
GO:0019682	5.71242e-13	1	34	51	glyceraldehyde-3-phosphate metabolic process	BP	2.25226e-11	BP glyceraldehyde-3-phosphate metabolic process
GO:0007265	5.97705e-13	1	38	61	Ras protein signal transduction	BP	2.34764e-11	BP Ras protein signal transduction
GO:0044743	6.17725e-13	1	51	97	protein transmembrane import into intracellular organelle	BP	2.41708e-11	BP protein transmembrane import into intracellular organelle
GO:0033108	6.38444e-13	1	24	31	mitochondrial respiratory chain complex assembly	BP	2.47937e-11	BP mitochondrial respiratory chain complex assembly
GO:0070271	6.38444e-13	1	24	31	NA	NA	2.47937e-11	none
GO:0031325	6.77579e-13	1	358	1121	positive regulation of cellular metabolic process	BP	2.6215e-11	BP positive regulation of cellular metabolic process
GO:0031323	7.56959e-13	1	871	3082	regulation of cellular metabolic process	BP	2.90394e-11	BP regulation of cellular metabolic process
GO:0046939	7.57075e-13	1	96	239	nucleotide phosphorylation	BP	2.90394e-11	BP nucleotide phosphorylation
GO:0008324	7.59017e-13	1	203	583	cation transmembrane transporter activity	MF	2.90394e-11	MF cation transmembrane transporter activity
GO:0042592	7.9826e-13	1	237	715	homeostatic process	BP	3.04281e-11	BP homeostatic process
GO:0031328	8.08565e-13	1	262	778	positive regulation of cellular biosynthetic process	BP	3.07076e-11	BP positive regulation of cellular biosynthetic process
GO:1990542	1.03998e-12	1	38	62	mitochondrial transmembrane transport	BP	3.93516e-11	BP mitochondrial transmembrane transport
GO:0050684	1.44515e-12	1	45	73	regulation of mRNA processing	BP	5.44831e-11	BP regulation of mRNA processing
GO:0042278	1.46169e-12	1	56	113	purine nucleoside metabolic process	BP	5.49062e-11	BP purine nucleoside metabolic process
GO:0006839	1.49635e-12	1	46	84	mitochondrial transport	BP	5.60046e-11	BP mitochondrial transport
GO:0000502	1.65603e-12	1	60	120	proteasome complex	CC	6.15352e-11	CC proteasome complex
GO:1905369	1.65603e-12	1	60	120	endopeptidase complex	CC	6.15352e-11	CC endopeptidase complex
GO:0016604	1.73007e-12	1	127	308	nuclear body	CC	6.40559e-11	CC nuclear body
GO:0061650	1.75216e-12	1	49	95	ubiquitin-like protein conjugating enzyme activity	MF	6.46421e-11	MF ubiquitin-like protein conjugating enzyme activity
GO:0031224	1.76642e-12	1	1369	5243	intrinsic component of membrane	CC	6.49362e-11	CC intrinsic component of membrane
GO:0031410	1.96405e-12	1	280	831	cytoplasmic vesicle	CC	7.19456e-11	CC cytoplasmic vesicle
GO:0006096	2.15489e-12	1	94	236	glycolytic process	BP	7.67585e-11	BP glycolytic process
GO:0006165	2.15489e-12	1	94	236	nucleoside diphosphate phosphorylation	BP	7.67585e-11	BP nucleoside diphosphate phosphorylation
GO:0006757	2.15489e-12	1	94	236	ATP generation from ADP	BP	7.67585e-11	BP ATP generation from ADP
GO:0009132	2.15489e-12	1	94	236	nucleoside diphosphate metabolic process	BP	7.67585e-11	BP nucleoside diphosphate metabolic process
GO:0009135	2.15489e-12	1	94	236	purine nucleoside diphosphate metabolic process	BP	7.67585e-11	BP purine nucleoside diphosphate metabolic process
GO:0009179	2.15489e-12	1	94	236	purine ribonucleoside diphosphate metabolic process	BP	7.67585e-11	BP purine ribonucleoside diphosphate metabolic process
GO:0009185	2.15489e-12	1	94	236	ribonucleoside diphosphate metabolic process	BP	7.67585e-11	BP ribonucleoside diphosphate metabolic process
GO:0046031	2.15489e-12	1	94	236	ADP metabolic process	BP	7.67585e-11	BP ADP metabolic process
GO:0098660	2.58615e-12	1	131	351	inorganic ion transmembrane transport	BP	9.18038e-11	BP inorganic ion transmembrane transport
GO:0006812	2.74337e-12	1	175	506	cation transport	BP	9.70513e-11	BP cation transport
GO:0019222	3.09979e-12	1	1018	3672	regulation of metabolic process	BP	1.09286e-10	BP regulation of metabolic process
GO:0016651	3.78837e-12	1	87	212	oxidoreductase activity, acting on NAD(P)H	MF	1.33108e-10	MF oxidoreductase activity, acting on NAD(P)H
GO:0097708	4.23845e-12	1	280	836	intracellular vesicle	CC	1.48333e-10	CC intracellular vesicle
GO:0032482	4.25038e-12	1	29	42	Rab protein signal transduction	BP	1.48333e-10	BP Rab protein signal transduction
GO:0008654	4.90108e-12	1	81	178	phospholipid biosynthetic process	BP	1.70465e-10	BP phospholipid biosynthetic process
GO:0016071	5.46356e-12	1	355	1114	mRNA metabolic process	BP	1.89391e-10	BP mRNA metabolic process
GO:0072329	5.6e-12	1	46	82	monocarboxylic acid catabolic process	BP	1.93472e-10	BP monocarboxylic acid catabolic process
GO:0019842	5.96e-12	1	90	217	vitamin binding	MF	2.05223e-10	MF vitamin binding
GO:0031982	6.5373e-12	1	296	897	vesicle	CC	2.24353e-10	CC vesicle
GO:0000139	6.9828e-12	1	275	830	Golgi membrane	CC	2.38849e-10	CC Golgi membrane
GO:0051173	7.2055e-12	1	327	1026	positive regulation of nitrogen compound metabolic process	BP	2.45653e-10	BP positive regulation of nitrogen compound metabolic process
GO:0015991	7.98427e-12	1	36	60	ATP hydrolysis coupled proton transport	BP	2.71307e-10	BP ATP hydrolysis coupled proton transport
GO:0006767	8.25467e-12	1	54	106	water-soluble vitamin metabolic process	BP	2.79576e-10	BP water-soluble vitamin metabolic process
GO:0005839	8.77301e-12	1	42	77	proteasome core complex	CC	2.95196e-10	CC proteasome core complex
GO:0010499	8.77301e-12	1	42	77	proteasomal ubiquitin-independent protein catabolic process	BP	2.95196e-10	BP proteasomal ubiquitin-independent protein catabolic process
GO:0009066	1.06446e-11	1	76	170	aspartate family amino acid metabolic process	BP	3.5701e-10	BP aspartate family amino acid metabolic process
GO:0009081	1.14323e-11	1	28	40	branched-chain amino acid metabolic process	BP	3.82186e-10	BP branched-chain amino acid metabolic process
GO:0006766	1.62913e-11	1	57	116	vitamin metabolic process	BP	5.42867e-10	BP vitamin metabolic process
GO:0044389	1.87447e-11	1	79	186	ubiquitin-like protein ligase binding	MF	6.22614e-10	MF ubiquitin-like protein ligase binding
GO:0046128	1.89289e-11	1	52	106	purine ribonucleoside metabolic process	BP	6.26717e-10	BP purine ribonucleoside metabolic process
GO:0010628	2.25653e-11	1	257	778	positive regulation of gene expression	BP	7.44726e-10	BP positive regulation of gene expression
GO:0098655	2.3716e-11	1	122	331	cation transmembrane transport	BP	7.80211e-10	BP cation transmembrane transport
GO:0015672	2.51287e-11	1	125	340	monovalent inorganic cation transport	BP	8.24062e-10	BP monovalent inorganic cation transport
GO:0008289	2.76836e-11	1	152	433	lipid binding	MF	9.04972e-10	MF lipid binding
GO:0002181	2.86744e-11	1	47	104	cytoplasmic translation	BP	9.34405e-10	BP cytoplasmic translation
GO:0015988	3.03979e-11	1	37	65	energy coupled proton transmembrane transport, against electrochemical gradient	BP	9.87454e-10	BP energy coupled proton transmembrane transport, against electrochemical gradient
GO:0010604	3.16395e-11	1	334	1061	positive regulation of macromolecule metabolic process	BP	1.02456e-09	BP positive regulation of macromolecule metabolic process
GO:0009062	3.39506e-11	1	38	64	fatty acid catabolic process	BP	1.09597e-09	BP fatty acid catabolic process
GO:0009116	3.60678e-11	1	71	163	nucleoside metabolic process	BP	1.16069e-09	BP nucleoside metabolic process
GO:0045292	3.65491e-11	1	34	53	mRNA cis splicing, via spliceosome	BP	1.17252e-09	BP mRNA cis splicing, via spliceosome
GO:1901657	3.72345e-11	1	82	198	glycosyl compound metabolic process	BP	1.19081e-09	BP glycosyl compound metabolic process
GO:0009409	4.16573e-11	1	204	624	response to cold	BP	1.32815e-09	BP response to cold
GO:0072522	4.21105e-11	1	96	251	purine-containing compound biosynthetic process	BP	1.33847e-09	BP purine-containing compound biosynthetic process
GO:0005543	4.85221e-11	1	75	164	phospholipid binding	MF	1.53753e-09	MF phospholipid binding
GO:0043412	5.02881e-11	1	870	3166	macromolecule modification	BP	1.58861e-09	BP macromolecule modification
GO:0005509	5.11174e-11	1	153	446	calcium ion binding	MF	1.60989e-09	MF calcium ion binding
GO:0098662	5.6368e-11	1	120	328	inorganic cation transmembrane transport	BP	1.76985e-09	BP inorganic cation transmembrane transport
GO:0006635	5.71287e-11	1	34	55	fatty acid beta-oxidation	BP	1.7883e-09	BP fatty acid beta-oxidation
GO:0046961	5.8609e-11	1	29	44	proton-transporting ATPase activity, rotational mechanism	MF	1.8291e-09	MF proton-transporting ATPase activity, rotational mechanism
GO:0044724	6.20122e-11	1	117	322	NA	NA	1.92947e-09	none
GO:0051156	6.50815e-11	1	27	38	glucose 6-phosphate metabolic process	BP	2.01659e-09	BP glucose 6-phosphate metabolic process
GO:0061631	6.52025e-11	1	44	87	ubiquitin conjugating enzyme activity	MF	2.01659e-09	MF ubiquitin conjugating enzyme activity
GO:0036452	6.74876e-11	1	19	22	ESCRT complex	CC	2.08104e-09	CC ESCRT complex
GO:0032981	7.14878e-11	1	17	20	mitochondrial respiratory chain complex I assembly	BP	2.1913e-09	BP mitochondrial respiratory chain complex I assembly
GO:0097031	7.14878e-11	1	17	20	NA	NA	2.1913e-09	none
GO:0004784	7.59645e-11	1	24	36	superoxide dismutase activity	MF	2.31479e-09	MF superoxide dismutase activity
GO:0016721	7.59645e-11	1	24	36	oxidoreductase activity, acting on superoxide radicals as acceptor	MF	2.31479e-09	MF oxidoreductase activity, acting on superoxide radicals as acceptor
GO:0043254	8.65528e-11	1	56	112	regulation of protein complex assembly	BP	2.62968e-09	BP regulation of protein complex assembly
GO:0010038	8.89614e-11	1	239	745	response to metal ion	BP	2.69493e-09	BP response to metal ion
GO:0031970	9.38659e-11	1	29	46	organelle envelope lumen	CC	2.83519e-09	CC organelle envelope lumen
GO:0010557	1.09654e-10	1	243	741	positive regulation of macromolecule biosynthetic process	BP	3.30242e-09	BP positive regulation of macromolecule biosynthetic process
GO:0061024	1.28106e-10	1	98	245	membrane organization	BP	3.84691e-09	BP membrane organization
GO:0051259	1.71811e-10	1	65	156	protein complex oligomerization	BP	5.14437e-09	BP protein complex oligomerization
GO:0044242	1.76571e-10	1	50	97	cellular lipid catabolic process	BP	5.27161e-09	BP cellular lipid catabolic process
GO:0019843	1.80078e-10	1	136	444	rRNA binding	MF	5.36083e-09	MF rRNA binding
GO:0008540	2.00368e-10	1	34	54	proteasome regulatory particle, base subcomplex	CC	5.9477e-09	CC proteasome regulatory particle, base subcomplex
GO:1990351	2.10121e-10	1	25	36	transporter complex	CC	6.21935e-09	CC transporter complex
GO:0035556	2.13131e-10	1	224	673	intracellular signal transduction	BP	6.29041e-09	BP intracellular signal transduction
GO:0000028	2.22721e-10	1	35	68	ribosomal small subunit assembly	BP	6.55471e-09	BP ribosomal small subunit assembly
GO:0044711	2.32701e-10	1	842	3193	NA	NA	6.82899e-09	none
GO:0070585	2.35659e-10	1	33	58	protein localization to mitochondrion	BP	6.87671e-09	BP protein localization to mitochondrion
GO:0072655	2.35659e-10	1	33	58	establishment of protein localization to mitochondrion	BP	6.87671e-09	BP establishment of protein localization to mitochondrion
GO:0030135	2.53809e-10	1	48	89	coated vesicle	CC	7.38548e-09	CC coated vesicle
GO:0044765	2.87163e-10	1	417	1433	NA	NA	8.33258e-09	none
GO:0005789	2.93856e-10	1	245	759	endoplasmic reticulum membrane	CC	8.5029e-09	CC endoplasmic reticulum membrane
GO:0006397	3.04383e-10	1	301	950	mRNA processing	BP	8.78288e-09	BP mRNA processing
GO:0005684	3.30442e-10	1	54	112	U2-type spliceosomal complex	CC	9.50826e-09	CC U2-type spliceosomal complex
GO:0019395	3.44514e-10	1	37	65	fatty acid oxidation	BP	9.88565e-09	BP fatty acid oxidation
GO:0009119	3.61115e-10	1	62	140	ribonucleoside metabolic process	BP	1.03333e-08	BP ribonucleoside metabolic process
GO:0019200	3.67251e-10	1	35	59	carbohydrate kinase activity	MF	1.04798e-08	MF carbohydrate kinase activity
GO:0006139	3.8196e-10	1	1194	4541	nucleobase-containing compound metabolic process	BP	1.08696e-08	BP nucleobase-containing compound metabolic process
GO:0033178	4.57224e-10	1	43	90	proton-transporting two-sector ATPase complex, catalytic domain	CC	1.29756e-08	CC proton-transporting two-sector ATPase complex, catalytic domain
GO:1901362	5.28883e-10	1	454	1607	organic cyclic compound biosynthetic process	BP	1.49681e-08	BP organic cyclic compound biosynthetic process
GO:0006760	6.08073e-10	1	34	59	folic acid-containing compound metabolic process	BP	1.71623e-08	BP folic acid-containing compound metabolic process
GO:0016861	6.27593e-10	1	28	46	intramolecular oxidoreductase activity, interconverting aldoses and ketoses	MF	1.7665e-08	MF intramolecular oxidoreductase activity, interconverting aldoses and ketoses
GO:0016192	6.4628e-10	1	304	964	vesicle-mediated transport	BP	1.81415e-08	BP vesicle-mediated transport
GO:0042451	6.62207e-10	1	35	65	purine nucleoside biosynthetic process	BP	1.84881e-08	BP purine nucleoside biosynthetic process
GO:0046129	6.62207e-10	1	35	65	purine ribonucleoside biosynthetic process	BP	1.84881e-08	BP purine ribonucleoside biosynthetic process
GO:0031625	6.83075e-10	1	73	175	ubiquitin protein ligase binding	MF	1.89854e-08	MF ubiquitin protein ligase binding
GO:0044435	6.83696e-10	1	521	2016	plastid part	CC	1.89854e-08	CC plastid part
GO:1902578	7.50763e-10	1	435	1511	NA	NA	2.07919e-08	none
GO:0016469	7.68357e-10	1	25	39	proton-transporting two-sector ATPase complex	CC	2.12223e-08	CC proton-transporting two-sector ATPase complex
GO:0080090	7.80966e-10	1	805	2911	regulation of primary metabolic process	BP	2.1513e-08	BP regulation of primary metabolic process
GO:0016835	8.04337e-10	1	81	204	carbon-oxygen lyase activity	MF	2.20979e-08	MF carbon-oxygen lyase activity
GO:0044434	8.58171e-10	1	519	2011	chloroplast part	CC	2.35143e-08	CC chloroplast part
GO:0030136	1.10859e-09	1	36	59	clathrin-coated vesicle	CC	3.02957e-08	CC clathrin-coated vesicle
GO:0005758	1.12906e-09	1	27	44	mitochondrial intermembrane space	CC	3.07736e-08	CC mitochondrial intermembrane space
GO:0006730	1.13473e-09	1	51	111	one-carbon metabolic process	BP	3.08466e-08	BP one-carbon metabolic process
GO:0071822	1.14322e-09	1	209	668	NA	NA	3.09958e-08	none
GO:0051171	1.25422e-09	1	778	2807	regulation of nitrogen compound metabolic process	BP	3.39164e-08	BP regulation of nitrogen compound metabolic process
GO:0043038	1.33581e-09	1	56	116	amino acid activation	BP	3.59346e-08	BP amino acid activation
GO:0043039	1.33581e-09	1	56	116	tRNA aminoacylation	BP	3.59346e-08	BP tRNA aminoacylation
GO:1901293	1.38822e-09	1	114	326	nucleoside phosphate biosynthetic process	BP	3.72475e-08	BP nucleoside phosphate biosynthetic process
GO:0051641	1.42715e-09	1	504	1738	cellular localization	BP	3.8193e-08	BP cellular localization
GO:0043933	1.4527e-09	1	473	1748	protein-containing complex subunit organization	BP	3.87762e-08	BP protein-containing complex subunit organization
GO:0045017	1.62584e-09	1	46	88	glycerolipid biosynthetic process	BP	4.3286e-08	BP glycerolipid biosynthetic process
GO:0009755	1.814e-09	1	302	979	hormone-mediated signaling pathway	BP	4.81712e-08	BP hormone-mediated signaling pathway
GO:0007031	1.87844e-09	1	24	35	peroxisome organization	BP	4.96965e-08	BP peroxisome organization
GO:0098869	1.88587e-09	1	26	45	cellular oxidant detoxification	BP	4.96965e-08	BP cellular oxidant detoxification
GO:1990748	1.88587e-09	1	26	45	cellular detoxification	BP	4.96965e-08	BP cellular detoxification
GO:0006396	1.98359e-09	1	474	1641	RNA processing	BP	5.21387e-08	BP RNA processing
GO:0042277	1.99566e-09	1	88	227	peptide binding	MF	5.23227e-08	MF peptide binding
GO:0034440	2.10137e-09	1	38	71	lipid oxidation	BP	5.49548e-08	BP lipid oxidation
GO:0010033	2.12919e-09	1	499	1781	response to organic substance	BP	5.55418e-08	BP response to organic substance
GO:0019773	2.14929e-09	1	22	33	proteasome core complex, alpha-subunit complex	CC	5.59249e-08	CC proteasome core complex, alpha-subunit complex
GO:0060255	2.37434e-09	1	904	3309	regulation of macromolecule metabolic process	BP	6.16254e-08	BP regulation of macromolecule metabolic process
GO:0098754	2.77877e-09	1	27	48	detoxification	BP	7.19417e-08	BP detoxification
GO:0046653	2.81632e-09	1	32	56	tetrahydrofolate metabolic process	BP	7.27314e-08	BP tetrahydrofolate metabolic process
GO:0009067	2.84206e-09	1	61	138	aspartate family amino acid biosynthetic process	BP	7.30741e-08	BP aspartate family amino acid biosynthetic process
GO:0042558	2.84717e-09	1	34	62	pteridine-containing compound metabolic process	BP	7.30741e-08	BP pteridine-containing compound metabolic process
GO:0005730	2.85081e-09	1	317	1127	nucleolus	CC	7.30741e-08	CC nucleolus
GO:0018904	2.89529e-09	1	31	60	ether metabolic process	BP	7.40305e-08	BP ether metabolic process
GO:0006818	3.4425e-09	1	96	267	NA	NA	8.73735e-08	none
GO:0015992	3.4425e-09	1	96	267	NA	NA	8.73735e-08	none
GO:1902600	3.4425e-09	1	96	267	proton transmembrane transport	BP	8.73735e-08	BP proton transmembrane transport
GO:0009536	3.6377e-09	1	811	3220	plastid	CC	9.19505e-08	CC plastid
GO:0016668	3.64063e-09	1	26	44	oxidoreductase activity, acting on a sulfur group of donors, NAD(P) as acceptor	MF	9.19505e-08	MF oxidoreductase activity, acting on a sulfur group of donors, NAD(P) as acceptor
GO:0004812	3.86746e-09	1	54	113	aminoacyl-tRNA ligase activity	MF	9.67334e-08	MF aminoacyl-tRNA ligase activity
GO:0006418	3.86746e-09	1	54	113	tRNA aminoacylation for protein translation	BP	9.67334e-08	BP tRNA aminoacylation for protein translation
GO:0016875	3.86746e-09	1	54	113	ligase activity, forming carbon-oxygen bonds	MF	9.67334e-08	MF ligase activity, forming carbon-oxygen bonds
GO:0016876	3.86746e-09	1	54	113	NA	NA	9.67334e-08	none
GO:0016054	3.932e-09	1	119	343	organic acid catabolic process	BP	9.78737e-08	BP organic acid catabolic process
GO:0046395	3.932e-09	1	119	343	carboxylic acid catabolic process	BP	9.78737e-08	BP carboxylic acid catabolic process
GO:0016863	3.99998e-09	1	21	30	intramolecular oxidoreductase activity, transposing C=C bonds	MF	9.92079e-08	MF intramolecular oxidoreductase activity, transposing C=C bonds
GO:0006739	4.00481e-09	1	29	48	NADP metabolic process	BP	9.92079e-08	BP NADP metabolic process
GO:0006662	4.04201e-09	1	30	58	glycerol ether metabolic process	BP	9.98897e-08	BP glycerol ether metabolic process
GO:0016790	4.09868e-09	1	20	28	thiolester hydrolase activity	MF	1.01049e-07	MF thiolester hydrolase activity
GO:0019205	4.24787e-09	1	32	59	nucleobase-containing compound kinase activity	MF	1.04477e-07	MF nucleobase-containing compound kinase activity
GO:0033180	4.45715e-09	1	18	23	proton-transporting V-type ATPase, V1 domain	CC	1.09364e-07	CC proton-transporting V-type ATPase, V1 domain
GO:0010257	4.53786e-09	1	17	23	NADH dehydrogenase complex assembly	BP	1.10887e-07	BP NADH dehydrogenase complex assembly
GO:0001071	4.5514e-09	1	221	686	NA	NA	1.10887e-07	none
GO:0003700	4.5514e-09	1	221	686	DNA-binding transcription factor activity	MF	1.10887e-07	MF DNA-binding transcription factor activity
GO:0008380	5.24402e-09	1	237	741	RNA splicing	BP	1.27461e-07	BP RNA splicing
GO:0016829	5.32883e-09	1	220	747	lyase activity	MF	1.29218e-07	MF lyase activity
GO:0009165	5.78521e-09	1	110	318	nucleotide biosynthetic process	BP	1.39956e-07	BP nucleotide biosynthetic process
GO:0044431	5.80328e-09	1	386	1299	Golgi apparatus part	CC	1.40065e-07	CC Golgi apparatus part
GO:0045944	6.08064e-09	1	101	261	positive regulation of transcription by RNA polymerase II	BP	1.46417e-07	BP positive regulation of transcription by RNA polymerase II
GO:0019318	6.88193e-09	1	88	244	hexose metabolic process	BP	1.65326e-07	BP hexose metabolic process
GO:0009070	6.94373e-09	1	40	80	serine family amino acid biosynthetic process	BP	1.66424e-07	BP serine family amino acid biosynthetic process
GO:0000097	7.80063e-09	1	56	127	sulfur amino acid biosynthetic process	BP	1.86529e-07	BP sulfur amino acid biosynthetic process
GO:0004176	9.65926e-09	1	24	35	ATP-dependent peptidase activity	MF	2.30439e-07	MF ATP-dependent peptidase activity
GO:0019005	1.11308e-08	1	44	87	SCF ubiquitin ligase complex	CC	2.64934e-07	CC SCF ubiquitin ligase complex
GO:0015037	1.14521e-08	1	21	32	peptide disulfide oxidoreductase activity	MF	2.71301e-07	MF peptide disulfide oxidoreductase activity
GO:0015038	1.14521e-08	1	21	32	glutathione disulfide oxidoreductase activity	MF	2.71301e-07	MF glutathione disulfide oxidoreductase activity
GO:0022904	1.14979e-08	1	51	122	respiratory electron transport chain	BP	2.71301e-07	BP respiratory electron transport chain
GO:0005794	1.15151e-08	1	463	1621	Golgi apparatus	CC	2.71301e-07	CC Golgi apparatus
GO:0030170	1.15559e-08	1	58	132	pyridoxal phosphate binding	MF	2.71301e-07	MF pyridoxal phosphate binding
GO:0070279	1.15559e-08	1	58	132	vitamin B6 binding	MF	2.71301e-07	MF vitamin B6 binding
GO:0035999	1.23201e-08	1	26	43	tetrahydrofolate interconversion	BP	2.88506e-07	BP tetrahydrofolate interconversion
GO:0008320	1.23725e-08	1	22	34	protein transmembrane transporter activity	MF	2.88506e-07	MF protein transmembrane transporter activity
GO:0022884	1.23725e-08	1	22	34	macromolecule transmembrane transporter activity	MF	2.88506e-07	MF macromolecule transmembrane transporter activity
GO:0006122	1.30301e-08	1	18	27	mitochondrial electron transport, ubiquinol to cytochrome c	BP	3.03156e-07	BP mitochondrial electron transport, ubiquinol to cytochrome c
GO:0046390	1.36486e-08	1	93	262	ribose phosphate biosynthetic process	BP	3.16832e-07	BP ribose phosphate biosynthetic process
GO:0006099	1.40083e-08	1	72	183	tricarboxylic acid cycle	BP	3.23727e-07	BP tricarboxylic acid cycle
GO:0006101	1.40083e-08	1	72	183	citrate metabolic process	BP	3.23727e-07	BP citrate metabolic process
GO:0004722	1.43023e-08	1	38	71	protein serine/threonine phosphatase activity	MF	3.29783e-07	MF protein serine/threonine phosphatase activity
GO:0036442	1.45643e-08	1	46	95	proton-exporting ATPase activity	MF	3.35076e-07	MF proton-exporting ATPase activity
GO:0030176	1.50539e-08	1	36	69	integral component of endoplasmic reticulum membrane	CC	3.44804e-07	CC integral component of endoplasmic reticulum membrane
GO:0031227	1.50539e-08	1	36	69	intrinsic component of endoplasmic reticulum membrane	CC	3.44804e-07	CC intrinsic component of endoplasmic reticulum membrane
GO:0072350	1.60448e-08	1	73	187	tricarboxylic acid metabolic process	BP	3.66686e-07	BP tricarboxylic acid metabolic process
GO:0000096	1.74596e-08	1	58	135	sulfur amino acid metabolic process	BP	3.9814e-07	BP sulfur amino acid metabolic process
GO:0050661	1.91723e-08	1	58	141	NADP binding	MF	4.36234e-07	MF NADP binding
GO:0022411	1.97332e-08	1	58	133	cellular component disassembly	BP	4.48009e-07	BP cellular component disassembly
GO:1901615	2.08285e-08	1	92	243	organic hydroxy compound metabolic process	BP	4.71838e-07	BP organic hydroxy compound metabolic process
GO:0005768	2.10404e-08	1	205	627	endosome	CC	4.75596e-07	CC endosome
GO:0009163	2.17137e-08	1	46	101	nucleoside biosynthetic process	BP	4.89743e-07	BP nucleoside biosynthetic process
GO:0016776	2.20531e-08	1	26	46	phosphotransferase activity, phosphate group as acceptor	MF	4.96314e-07	MF phosphotransferase activity, phosphate group as acceptor
GO:0032984	2.25606e-08	1	42	88	protein-containing complex disassembly	BP	5.06633e-07	BP protein-containing complex disassembly
GO:0048518	2.33115e-08	1	581	2079	positive regulation of biological process	BP	5.2236e-07	BP positive regulation of biological process
GO:0008237	2.53207e-08	1	71	170	metallopeptidase activity	MF	5.66153e-07	MF metallopeptidase activity
GO:0009260	2.70954e-08	1	91	258	ribonucleotide biosynthetic process	BP	6.04526e-07	BP ribonucleotide biosynthetic process
GO:1901659	2.76773e-08	1	52	120	glycosyl compound biosynthetic process	BP	6.16179e-07	BP glycosyl compound biosynthetic process
GO:0042455	2.94305e-08	1	45	99	ribonucleoside biosynthetic process	BP	6.53801e-07	BP ribonucleoside biosynthetic process
GO:0006605	2.95794e-08	1	102	280	protein targeting	BP	6.55697e-07	BP protein targeting
GO:0009082	3.31031e-08	1	21	32	branched-chain amino acid biosynthetic process	BP	7.32237e-07	BP branched-chain amino acid biosynthetic process
GO:0005515	3.46679e-08	1	1393	5651	protein binding	MF	7.65213e-07	MF protein binding
GO:0042803	3.55293e-08	1	114	325	protein homodimerization activity	MF	7.82554e-07	MF protein homodimerization activity
GO:0051287	3.60663e-08	1	90	260	NAD binding	MF	7.92691e-07	MF NAD binding
GO:0006164	3.73351e-08	1	80	224	purine nucleotide biosynthetic process	BP	8.18835e-07	BP purine nucleotide biosynthetic process
GO:0045893	4.03288e-08	1	211	661	positive regulation of transcription, DNA-templated	BP	8.78895e-07	BP positive regulation of transcription, DNA-templated
GO:1902680	4.03288e-08	1	211	661	positive regulation of RNA biosynthetic process	BP	8.78895e-07	BP positive regulation of RNA biosynthetic process
GO:1903508	4.03288e-08	1	211	661	positive regulation of nucleic acid-templated transcription	BP	8.78895e-07	BP positive regulation of nucleic acid-templated transcription
GO:0043648	4.1623e-08	1	85	228	dicarboxylic acid metabolic process	BP	9.0519e-07	BP dicarboxylic acid metabolic process
GO:0005686	4.22642e-08	1	29	55	U2 snRNP	CC	9.17204e-07	CC U2 snRNP
GO:0004712	4.33063e-08	1	34	59	protein serine/threonine/tyrosine kinase activity	MF	9.3785e-07	MF protein serine/threonine/tyrosine kinase activity
GO:0015297	4.59477e-08	1	58	134	antiporter activity	MF	9.92971e-07	MF antiporter activity
GO:0016925	4.646e-08	1	24	39	protein sumoylation	BP	1.00195e-06	BP protein sumoylation
GO:0016070	4.96777e-08	1	681	2501	RNA metabolic process	BP	1.0691e-06	BP RNA metabolic process
GO:0005484	5.00984e-08	1	23	39	SNAP receptor activity	MF	1.07369e-06	MF SNAP receptor activity
GO:0031201	5.00984e-08	1	23	39	SNARE complex	CC	1.07369e-06	CC SNARE complex
GO:0015932	5.37149e-08	1	22	33	nucleobase-containing compound transmembrane transporter activity	MF	1.14881e-06	MF nucleobase-containing compound transmembrane transporter activity
GO:0000815	5.47314e-08	1	14	17	ESCRT III complex	CC	1.16813e-06	CC ESCRT III complex
GO:0071310	5.52918e-08	1	126	363	cellular response to organic substance	BP	1.17766e-06	BP cellular response to organic substance
GO:0045039	5.7768e-08	1	13	16	protein import into mitochondrial inner membrane	BP	1.22787e-06	BP protein import into mitochondrial inner membrane
GO:0000287	6.11954e-08	1	92	260	magnesium ion binding	MF	1.29805e-06	MF magnesium ion binding
GO:1905368	6.30525e-08	1	76	197	peptidase complex	CC	1.3347e-06	CC peptidase complex
GO:0072341	7.1093e-08	1	34	76	modified amino acid binding	MF	1.50182e-06	MF modified amino acid binding
GO:0046700	7.34109e-08	1	112	323	heterocycle catabolic process	BP	1.54762e-06	BP heterocycle catabolic process
GO:0009152	7.57668e-08	1	78	220	purine ribonucleotide biosynthetic process	BP	1.59403e-06	BP purine ribonucleotide biosynthetic process
GO:0046474	7.98959e-08	1	39	77	glycerophospholipid biosynthetic process	BP	1.67749e-06	BP glycerophospholipid biosynthetic process
GO:0016854	8.14955e-08	1	33	65	racemase and epimerase activity	MF	1.7076e-06	MF racemase and epimerase activity
GO:0019321	8.22794e-08	1	27	49	pentose metabolic process	BP	1.72054e-06	BP pentose metabolic process
GO:1901700	8.4718e-08	1	511	1935	response to oxygen-containing compound	BP	1.76795e-06	BP response to oxygen-containing compound
GO:0006573	8.64725e-08	1	16	21	valine metabolic process	BP	1.80093e-06	BP valine metabolic process
GO:0003727	9.30094e-08	1	42	89	single-stranded RNA binding	MF	1.93317e-06	MF single-stranded RNA binding
GO:0044769	1.01163e-07	1	54	136	ATPase activity, coupled to transmembrane movement of ions, rotational mechanism	MF	2.09842e-06	MF ATPase activity, coupled to transmembrane movement of ions, rotational mechanism
GO:0005507	1.02964e-07	1	99	299	copper ion binding	MF	2.13149e-06	MF copper ion binding
GO:0044270	1.10116e-07	1	110	318	cellular nitrogen compound catabolic process	BP	2.27499e-06	BP cellular nitrogen compound catabolic process
GO:0009507	1.20627e-07	1	783	3164	chloroplast	CC	2.48719e-06	CC chloroplast
GO:0030150	1.255e-07	1	14	19	protein import into mitochondrial matrix	BP	2.58249e-06	BP protein import into mitochondrial matrix
GO:0043241	1.29129e-07	1	35	72	NA	NA	2.64662e-06	none
GO:0043624	1.29129e-07	1	35	72	cellular protein complex disassembly	BP	2.64662e-06	BP cellular protein complex disassembly
GO:0007602	1.3025e-07	1	21	32	phototransduction	BP	2.65907e-06	BP phototransduction
GO:0009585	1.3025e-07	1	21	32	red, far-red light phototransduction	BP	2.65907e-06	BP red, far-red light phototransduction
GO:0006595	1.34247e-07	1	35	68	polyamine metabolic process	BP	2.73525e-06	BP polyamine metabolic process
GO:0022804	1.34979e-07	1	239	788	active transmembrane transporter activity	MF	2.74475e-06	MF active transmembrane transporter activity
GO:0006563	1.37015e-07	1	29	55	L-serine metabolic process	BP	2.78067e-06	BP L-serine metabolic process
GO:0031177	1.41043e-07	1	16	24	phosphopantetheine binding	MF	2.8568e-06	MF phosphopantetheine binding
GO:0045935	1.474e-07	1	241	784	positive regulation of nucleobase-containing compound metabolic process	BP	2.97973e-06	BP positive regulation of nucleobase-containing compound metabolic process
GO:0045273	1.74916e-07	1	19	31	respiratory chain complex II	CC	3.52908e-06	CC respiratory chain complex II
GO:0070469	1.80078e-07	1	42	98	respiratory chain	CC	3.62613e-06	CC respiratory chain
GO:0009579	1.85513e-07	1	127	455	thylakoid	CC	3.7283e-06	CC thylakoid
GO:0019438	1.90224e-07	1	413	1515	aromatic compound biosynthetic process	BP	3.81555e-06	BP aromatic compound biosynthetic process
GO:0003697	1.9209e-07	1	38	78	single-stranded DNA binding	MF	3.84551e-06	MF single-stranded DNA binding
GO:0009735	2.10468e-07	1	68	185	response to cytokinin	BP	4.2053e-06	BP response to cytokinin
GO:0009052	2.13294e-07	1	11	13	pentose-phosphate shunt, non-oxidative branch	BP	4.25353e-06	BP pentose-phosphate shunt, non-oxidative branch
GO:0065003	2.3315e-07	1	417	1590	protein-containing complex assembly	BP	4.64054e-06	BP protein-containing complex assembly
GO:0061077	2.46137e-07	1	85	236	chaperone-mediated protein folding	BP	4.88961e-06	BP chaperone-mediated protein folding
GO:0032784	2.52932e-07	1	30	55	regulation of DNA-templated transcription, elongation	BP	5.01494e-06	BP regulation of DNA-templated transcription, elongation
GO:0043565	2.54053e-07	1	206	662	sequence-specific DNA binding	MF	5.02752e-06	MF sequence-specific DNA binding
GO:0019774	2.5619e-07	1	20	34	proteasome core complex, beta-subunit complex	CC	5.06011e-06	CC proteasome core complex, beta-subunit complex
GO:0043102	2.60065e-07	1	14	18	amino acid salvage	BP	5.11709e-06	BP amino acid salvage
GO:0071267	2.60065e-07	1	14	18	L-methionine salvage	BP	5.11709e-06	BP L-methionine salvage
GO:0008121	2.61546e-07	1	16	25	ubiquinol-cytochrome-c reductase activity	MF	5.1267e-06	MF ubiquinol-cytochrome-c reductase activity
GO:0016681	2.61546e-07	1	16	25	oxidoreductase activity, acting on diphenols and related substances as donors, cytochrome as acceptor	MF	5.1267e-06	MF oxidoreductase activity, acting on diphenols and related substances as donors, cytochrome as acceptor
GO:0018105	2.72713e-07	1	48	104	peptidyl-serine phosphorylation	BP	5.33546e-06	BP peptidyl-serine phosphorylation
GO:0009705	2.81149e-07	1	61	145	plant-type vacuole membrane	CC	5.49012e-06	CC plant-type vacuole membrane
GO:0006597	2.9845e-07	1	18	27	spermine biosynthetic process	BP	5.81695e-06	BP spermine biosynthetic process
GO:0005750	3.05341e-07	1	12	15	mitochondrial respiratory chain complex III	CC	5.9289e-06	CC mitochondrial respiratory chain complex III
GO:0045275	3.05341e-07	1	12	15	respiratory chain complex III	CC	5.9289e-06	CC respiratory chain complex III
GO:0009086	3.07318e-07	1	47	109	methionine biosynthetic process	BP	5.95608e-06	BP methionine biosynthetic process
GO:0032509	3.13696e-07	1	17	24	endosome transport via multivesicular body sorting pathway	BP	6.06831e-06	BP endosome transport via multivesicular body sorting pathway
GO:0006458	3.27068e-07	1	75	202	'de novo' protein folding	BP	6.31516e-06	BP 'de novo' protein folding
GO:0044283	3.28671e-07	1	373	1363	small molecule biosynthetic process	BP	6.33428e-06	BP small molecule biosynthetic process
GO:0000160	3.34747e-07	1	86	232	phosphorelay signal transduction system	BP	6.43936e-06	BP phosphorelay signal transduction system
GO:0042802	3.61122e-07	1	188	605	identical protein binding	MF	6.93381e-06	MF identical protein binding
GO:0006596	3.62959e-07	1	27	49	polyamine biosynthetic process	BP	6.95616e-06	BP polyamine biosynthetic process
GO:0051254	3.81793e-07	1	224	726	positive regulation of RNA metabolic process	BP	7.30356e-06	BP positive regulation of RNA metabolic process
GO:0009642	3.93509e-07	1	80	224	response to light intensity	BP	7.51377e-06	BP response to light intensity
GO:0018209	3.95447e-07	1	48	105	peptidyl-serine modification	BP	7.5272e-06	BP peptidyl-serine modification
GO:0042364	3.9567e-07	1	36	75	water-soluble vitamin biosynthetic process	BP	7.5272e-06	BP water-soluble vitamin biosynthetic process
GO:0019787	4.0291e-07	1	159	496	ubiquitin-like protein transferase activity	MF	7.65084e-06	MF ubiquitin-like protein transferase activity
GO:0072593	4.08799e-07	1	69	200	reactive oxygen species metabolic process	BP	7.74842e-06	BP reactive oxygen species metabolic process
GO:0016836	4.14859e-07	1	63	163	hydro-lyase activity	MF	7.84889e-06	MF hydro-lyase activity
GO:0005685	4.33029e-07	1	25	47	U1 snRNP	CC	8.17768e-06	CC U1 snRNP
GO:0008215	4.52216e-07	1	25	44	spermine metabolic process	BP	8.52443e-06	BP spermine metabolic process
GO:0033290	4.91317e-07	1	31	61	eukaryotic 48S preinitiation complex	CC	9.22783e-06	CC eukaryotic 48S preinitiation complex
GO:0070993	4.91317e-07	1	31	61	translation preinitiation complex	CC	9.22783e-06	CC translation preinitiation complex
GO:0060589	5.10527e-07	1	45	97	nucleoside-triphosphatase regulator activity	MF	9.57122e-06	MF nucleoside-triphosphatase regulator activity
GO:0006098	5.23913e-07	1	17	25	pentose-phosphate shunt	BP	9.80439e-06	BP pentose-phosphate shunt
GO:0000036	5.43867e-07	1	12	16	acyl carrier activity	MF	1.01228e-05	MF acyl carrier activity
GO:0044620	5.43867e-07	1	12	16	ACP phosphopantetheine attachment site binding	MF	1.01228e-05	MF ACP phosphopantetheine attachment site binding
GO:0051192	5.43867e-07	1	12	16	prosthetic group binding	MF	1.01228e-05	MF prosthetic group binding
GO:0031072	5.44874e-07	1	79	218	heat shock protein binding	MF	1.01233e-05	MF heat shock protein binding
GO:0051084	5.50091e-07	1	72	192	'de novo' posttranslational protein folding	BP	1.01836e-05	BP 'de novo' posttranslational protein folding
GO:0051085	5.50091e-07	1	72	192	chaperone cofactor-dependent protein refolding	BP	1.01836e-05	BP chaperone cofactor-dependent protein refolding
GO:0006549	5.62288e-07	1	15	21	isoleucine metabolic process	BP	1.03722e-05	BP isoleucine metabolic process
GO:0009097	5.62288e-07	1	15	21	isoleucine biosynthetic process	BP	1.03722e-05	BP isoleucine biosynthetic process
GO:0006084	5.74141e-07	1	25	45	acetyl-CoA metabolic process	BP	1.0572e-05	BP acetyl-CoA metabolic process
GO:0009110	5.92372e-07	1	39	85	vitamin biosynthetic process	BP	1.08883e-05	BP vitamin biosynthetic process
GO:0006555	6.08048e-07	1	48	114	methionine metabolic process	BP	1.11566e-05	BP methionine metabolic process
GO:0031334	6.31316e-07	1	26	48	positive regulation of protein complex assembly	BP	1.15629e-05	BP positive regulation of protein complex assembly
GO:0018130	6.41894e-07	1	374	1351	heterocycle biosynthetic process	BP	1.17359e-05	BP heterocycle biosynthetic process
GO:0004659	6.89877e-07	1	12	14	prenyltransferase activity	MF	1.25909e-05	MF prenyltransferase activity
GO:0050790	6.98302e-07	1	119	352	regulation of catalytic activity	BP	1.27221e-05	BP regulation of catalytic activity
GO:0006801	7.35291e-07	1	17	29	superoxide metabolic process	BP	1.3349e-05	BP superoxide metabolic process
GO:0019430	7.35291e-07	1	17	29	removal of superoxide radicals	BP	1.3349e-05	BP removal of superoxide radicals
GO:0042026	7.57007e-07	1	82	233	protein refolding	BP	1.37191e-05	BP protein refolding
GO:0006643	7.58622e-07	1	48	111	membrane lipid metabolic process	BP	1.37243e-05	BP membrane lipid metabolic process
GO:0009156	7.89291e-07	1	71	204	ribonucleoside monophosphate biosynthetic process	BP	1.42542e-05	BP ribonucleoside monophosphate biosynthetic process
GO:0022406	8.16691e-07	1	29	56	membrane docking	BP	1.47232e-05	BP membrane docking
GO:0006576	8.3643e-07	1	46	105	cellular biogenic amine metabolic process	BP	1.50267e-05	BP cellular biogenic amine metabolic process
GO:0044106	8.3643e-07	1	46	105	cellular amine metabolic process	BP	1.50267e-05	BP cellular amine metabolic process
GO:0006413	8.62969e-07	1	34	69	translational initiation	BP	1.54765e-05	BP translational initiation
GO:0031146	1.17599e-06	1	38	81	SCF-dependent proteasomal ubiquitin-dependent protein catabolic process	BP	2.10537e-05	BP SCF-dependent proteasomal ubiquitin-dependent protein catabolic process
GO:0090151	1.23388e-06	1	15	23	establishment of protein localization to mitochondrial membrane	BP	2.20519e-05	BP establishment of protein localization to mitochondrial membrane
GO:0032786	1.27717e-06	1	25	45	positive regulation of DNA-templated transcription, elongation	BP	2.27861e-05	BP positive regulation of DNA-templated transcription, elongation
GO:0031354	1.31113e-06	1	11	13	intrinsic component of plastid outer membrane	CC	2.32315e-05	CC intrinsic component of plastid outer membrane
GO:0031355	1.31113e-06	1	11	13	integral component of plastid outer membrane	CC	2.32315e-05	CC integral component of plastid outer membrane
GO:0031358	1.31113e-06	1	11	13	intrinsic component of chloroplast outer membrane	CC	2.32315e-05	CC intrinsic component of chloroplast outer membrane
GO:0031359	1.31113e-06	1	11	13	integral component of chloroplast outer membrane	CC	2.32315e-05	CC integral component of chloroplast outer membrane
GO:0048096	1.33877e-06	1	9	10	chromatin-mediated maintenance of transcription	BP	2.36806e-05	BP chromatin-mediated maintenance of transcription
GO:0008216	1.44479e-06	1	26	48	spermidine metabolic process	BP	2.55123e-05	BP spermidine metabolic process
GO:0008514	1.4636e-06	0.999999	49	118	organic anion transmembrane transporter activity	MF	2.58003e-05	MF organic anion transmembrane transporter activity
GO:0047484	1.57257e-06	1	36	75	regulation of response to osmotic stress	BP	2.7674e-05	BP regulation of response to osmotic stress
GO:0000149	1.58829e-06	1	22	40	SNARE binding	MF	2.79031e-05	MF SNARE binding
GO:0009145	1.595e-06	0.999999	53	147	purine nucleoside triphosphate biosynthetic process	BP	2.79261e-05	BP purine nucleoside triphosphate biosynthetic process
GO:0009206	1.595e-06	0.999999	53	147	purine ribonucleoside triphosphate biosynthetic process	BP	2.79261e-05	BP purine ribonucleoside triphosphate biosynthetic process
GO:0008233	1.64299e-06	0.999999	272	940	peptidase activity	MF	2.87175e-05	MF peptidase activity
GO:0072657	1.69708e-06	0.999999	67	174	protein localization to membrane	BP	2.96129e-05	BP protein localization to membrane
GO:0007007	1.7248e-06	1	17	27	inner mitochondrial membrane organization	BP	3.00458e-05	BP inner mitochondrial membrane organization
GO:0002790	1.73858e-06	1	21	36	peptide secretion	BP	3.01842e-05	BP peptide secretion
GO:0009306	1.73858e-06	1	21	36	protein secretion	BP	3.01842e-05	BP protein secretion
GO:0071458	1.75859e-06	1	14	20	integral component of cytoplasmic side of endoplasmic reticulum membrane	CC	3.04802e-05	CC integral component of cytoplasmic side of endoplasmic reticulum membrane
GO:0019209	1.76702e-06	1	16	25	kinase activator activity	MF	3.05239e-05	MF kinase activator activity
GO:0030295	1.76702e-06	1	16	25	protein kinase activator activity	MF	3.05239e-05	MF protein kinase activator activity
GO:0006461	1.80778e-06	0.999999	171	574	NA	NA	3.11759e-05	none
GO:0015291	1.82164e-06	0.999999	109	316	secondary active transmembrane transporter activity	MF	3.13626e-05	MF secondary active transmembrane transporter activity
GO:0015450	1.82716e-06	1	17	28	P-P-bond-hydrolysis-driven protein transmembrane transporter activity	MF	3.14053e-05	MF P-P-bond-hydrolysis-driven protein transmembrane transporter activity
GO:0016530	1.85726e-06	1	18	33	metallochaperone activity	MF	3.18168e-05	MF metallochaperone activity
GO:0016531	1.85726e-06	1	18	33	copper chaperone activity	MF	3.18168e-05	MF copper chaperone activity
GO:0009309	1.88868e-06	0.999999	35	75	amine biosynthetic process	BP	3.22481e-05	BP amine biosynthetic process
GO:0042401	1.88868e-06	0.999999	35	75	cellular biogenic amine biosynthetic process	BP	3.22481e-05	BP cellular biogenic amine biosynthetic process
GO:0000209	1.90546e-06	0.999999	40	90	protein polyubiquitination	BP	3.24809e-05	BP protein polyubiquitination
GO:0009644	1.96826e-06	0.999999	63	167	response to high light intensity	BP	3.34962e-05	BP response to high light intensity
GO:0006644	2.0722e-06	0.999999	125	371	phospholipid metabolic process	BP	3.5207e-05	BP phospholipid metabolic process
GO:0005905	2.11663e-06	1	20	32	clathrin-coated pit	CC	3.59028e-05	CC clathrin-coated pit
GO:0046039	2.19753e-06	1	14	22	GTP metabolic process	BP	3.72139e-05	BP GTP metabolic process
GO:0072583	2.20555e-06	1	17	25	clathrin-dependent endocytosis	BP	3.72886e-05	BP clathrin-dependent endocytosis
GO:0009635	2.21643e-06	1	17	29	response to herbicide	BP	3.73876e-05	BP response to herbicide
GO:0072598	2.21865e-06	0.999999	30	63	protein localization to chloroplast	BP	3.73876e-05	BP protein localization to chloroplast
GO:0009526	2.26647e-06	0.999999	173	598	plastid envelope	CC	3.81314e-05	CC plastid envelope
GO:0070180	2.321e-06	1	19	37	large ribosomal subunit rRNA binding	MF	3.89852e-05	MF large ribosomal subunit rRNA binding
GO:0051087	2.48171e-06	0.999999	33	73	chaperone binding	MF	4.1617e-05	MF chaperone binding
GO:0044428	2.49275e-06	0.999998	867	3362	nuclear part	CC	4.17343e-05	CC nuclear part
GO:0031350	2.50627e-06	1	13	18	intrinsic component of plastid membrane	CC	4.18251e-05	CC intrinsic component of plastid membrane
GO:0031351	2.50627e-06	1	13	18	integral component of plastid membrane	CC	4.18251e-05	CC integral component of plastid membrane
GO:0044440	2.58164e-06	0.999999	139	420	endosomal part	CC	4.30134e-05	CC endosomal part
GO:0060260	2.64371e-06	1	18	29	regulation of transcription initiation from RNA polymerase II promoter	BP	4.3906e-05	BP regulation of transcription initiation from RNA polymerase II promoter
GO:0060261	2.64371e-06	1	18	29	positive regulation of transcription initiation from RNA polymerase II promoter	BP	4.3906e-05	BP positive regulation of transcription initiation from RNA polymerase II promoter
GO:0016866	2.65059e-06	0.999999	35	78	intramolecular transferase activity	MF	4.39496e-05	MF intramolecular transferase activity
GO:0006995	2.663e-06	1	11	15	cellular response to nitrogen starvation	BP	4.40847e-05	BP cellular response to nitrogen starvation
GO:0044802	2.70759e-06	0.999999	71	193	NA	NA	4.4751e-05	none
GO:0010731	2.72008e-06	1	12	17	protein glutathionylation	BP	4.48856e-05	BP protein glutathionylation
GO:0070567	2.72542e-06	1	12	15	cytidylyltransferase activity	MF	4.4902e-05	MF cytidylyltransferase activity
GO:1901000	2.83216e-06	0.999999	34	70	regulation of response to salt stress	BP	4.65864e-05	BP regulation of response to salt stress
GO:0019509	2.89776e-06	1	12	16	L-methionine salvage from methylthioadenosine	BP	4.74776e-05	BP L-methionine salvage from methylthioadenosine
GO:1902495	2.89964e-06	1	16	25	transmembrane transporter complex	CC	4.74776e-05	CC transmembrane transporter complex
GO:0004724	2.90013e-06	0.999999	30	60	magnesium-dependent protein serine/threonine phosphatase activity	MF	4.74776e-05	MF magnesium-dependent protein serine/threonine phosphatase activity
GO:0009069	2.93044e-06	0.999999	50	129	serine family amino acid metabolic process	BP	4.78978e-05	BP serine family amino acid metabolic process
GO:0031461	2.98943e-06	0.999999	69	181	cullin-RING ubiquitin ligase complex	CC	4.87848e-05	CC cullin-RING ubiquitin ligase complex
GO:0009124	3.07941e-06	0.999999	72	212	nucleoside monophosphate biosynthetic process	BP	5.0174e-05	BP nucleoside monophosphate biosynthetic process
GO:0070181	3.3035e-06	0.999999	17	31	small ribosomal subunit rRNA binding	MF	5.35794e-05	MF small ribosomal subunit rRNA binding
GO:0009245	3.31435e-06	1	11	15	lipid A biosynthetic process	BP	5.35794e-05	BP lipid A biosynthetic process
GO:0046493	3.31435e-06	1	11	15	lipid A metabolic process	BP	5.35794e-05	BP lipid A metabolic process
GO:1901269	3.31435e-06	1	11	15	lipooligosaccharide metabolic process	BP	5.35794e-05	BP lipooligosaccharide metabolic process
GO:1901271	3.31435e-06	1	11	15	lipooligosaccharide biosynthetic process	BP	5.35794e-05	BP lipooligosaccharide biosynthetic process
GO:0032182	3.36577e-06	0.999999	54	131	ubiquitin-like protein binding	MF	5.43256e-05	MF ubiquitin-like protein binding
GO:0016645	3.39964e-06	0.999999	28	56	oxidoreductase activity, acting on the CH-NH group of donors	MF	5.47867e-05	MF oxidoreductase activity, acting on the CH-NH group of donors
GO:0005623	3.42245e-06	0.999999	31	68	cell	CC	5.50684e-05	CC cell
GO:0000274	3.49565e-06	1	8	9	mitochondrial proton-transporting ATP synthase, stator stalk	CC	5.60715e-05	CC mitochondrial proton-transporting ATP synthase, stator stalk
GO:0045265	3.49565e-06	1	8	9	proton-transporting ATP synthase, stator stalk	CC	5.60715e-05	CC proton-transporting ATP synthase, stator stalk
GO:0005096	3.70885e-06	0.999999	39	84	GTPase activator activity	MF	5.93991e-05	MF GTPase activator activity
GO:0005753	3.74667e-06	1	13	20	mitochondrial proton-transporting ATP synthase complex	CC	5.98193e-05	CC mitochondrial proton-transporting ATP synthase complex
GO:0045259	3.74667e-06	1	13	20	proton-transporting ATP synthase complex	CC	5.98193e-05	CC proton-transporting ATP synthase complex
GO:0008144	3.80154e-06	0.999999	24	48	drug binding	MF	6.06016e-05	MF drug binding
GO:0071265	3.92948e-06	1	15	23	L-methionine biosynthetic process	BP	6.25447e-05	BP L-methionine biosynthetic process
GO:0004550	4.07406e-06	0.999999	14	23	nucleoside diphosphate kinase activity	MF	6.47462e-05	MF nucleoside diphosphate kinase activity
GO:0036402	4.29607e-06	0.999999	15	23	proteasome-activating ATPase activity	MF	6.81696e-05	MF proteasome-activating ATPase activity
GO:0070085	4.33958e-06	0.999998	74	205	glycosylation	BP	6.87545e-05	BP glycosylation
GO:0015711	4.35469e-06	0.999998	62	161	organic anion transport	BP	6.88881e-05	BP organic anion transport
GO:0006486	4.37656e-06	0.999998	71	195	protein glycosylation	BP	6.90227e-05	BP protein glycosylation
GO:0043413	4.37656e-06	0.999998	71	195	macromolecule glycosylation	BP	6.90227e-05	BP macromolecule glycosylation
GO:0016042	4.53497e-06	0.999998	84	245	lipid catabolic process	BP	7.1412e-05	BP lipid catabolic process
GO:0045036	4.80968e-06	0.999999	29	62	protein targeting to chloroplast	BP	7.55076e-05	BP protein targeting to chloroplast
GO:0072596	4.80968e-06	0.999999	29	62	establishment of protein localization to chloroplast	BP	7.55076e-05	BP establishment of protein localization to chloroplast
GO:0043562	4.98779e-06	0.999999	16	28	cellular response to nitrogen levels	BP	7.81849e-05	BP cellular response to nitrogen levels
GO:0009941	5.09079e-06	0.999997	171	596	chloroplast envelope	CC	7.96786e-05	CC chloroplast envelope
GO:0072527	5.15391e-06	0.999998	44	109	pyrimidine-containing compound metabolic process	BP	8.05445e-05	BP pyrimidine-containing compound metabolic process
GO:0009583	5.52145e-06	0.999999	25	47	detection of light stimulus	BP	8.6158e-05	BP detection of light stimulus
GO:0051261	5.80628e-06	0.999999	24	50	protein depolymerization	BP	9.04659e-05	BP protein depolymerization
GO:0005801	5.88849e-06	0.999999	16	25	cis-Golgi network	CC	9.16085e-05	CC cis-Golgi network
GO:0009201	5.98337e-06	0.999997	59	170	ribonucleoside triphosphate biosynthetic process	BP	9.29447e-05	BP ribonucleoside triphosphate biosynthetic process
GO:0004683	6.01833e-06	0.999998	26	50	calmodulin-dependent protein kinase activity	MF	9.33474e-05	MF calmodulin-dependent protein kinase activity
GO:0098573	6.21224e-06	0.999999	17	27	intrinsic component of mitochondrial membrane	CC	9.62105e-05	CC intrinsic component of mitochondrial membrane
GO:0016742	6.30436e-06	0.999999	17	29	hydroxymethyl-, formyl- and related transferase activity	MF	9.74911e-05	MF hydroxymethyl-, formyl- and related transferase activity
GO:0004396	6.40744e-06	0.999999	13	19	hexokinase activity	MF	9.87894e-05	MF hexokinase activity
GO:0008865	6.40744e-06	0.999999	13	19	fructokinase activity	MF	9.87894e-05	MF fructokinase activity
GO:0016846	6.42901e-06	0.999999	16	27	carbon-sulfur lyase activity	MF	9.89742e-05	MF carbon-sulfur lyase activity
GO:0005742	6.66061e-06	0.999999	14	24	mitochondrial outer membrane translocase complex	CC	0.000102387	CC mitochondrial outer membrane translocase complex
GO:0009225	6.68157e-06	0.999997	52	141	nucleotide-sugar metabolic process	BP	0.000102557	BP nucleotide-sugar metabolic process
GO:0034655	6.76423e-06	0.999997	97	289	nucleobase-containing compound catabolic process	BP	0.000103671	BP nucleobase-containing compound catabolic process
GO:0031305	6.81732e-06	1	10	12	integral component of mitochondrial inner membrane	CC	0.000104272	CC integral component of mitochondrial inner membrane
GO:1902882	6.8236e-06	0.999999	13	19	regulation of response to oxidative stress	BP	0.000104272	BP regulation of response to oxidative stress
GO:0045898	7.00746e-06	0.999999	16	25	regulation of RNA polymerase II transcriptional preinitiation complex assembly	BP	0.000106766	BP regulation of RNA polymerase II transcriptional preinitiation complex assembly
GO:0045899	7.00746e-06	0.999999	16	25	positive regulation of RNA polymerase II transcriptional preinitiation complex assembly	BP	0.000106766	BP positive regulation of RNA polymerase II transcriptional preinitiation complex assembly
GO:1901068	7.04447e-06	0.999999	19	36	guanosine-containing compound metabolic process	BP	0.000107171	BP guanosine-containing compound metabolic process
GO:0033179	7.09505e-06	0.999999	16	27	proton-transporting V-type ATPase, V0 domain	CC	0.000107782	CC proton-transporting V-type ATPase, V0 domain
GO:0006006	7.25818e-06	0.999997	59	172	glucose metabolic process	BP	0.000110098	BP glucose metabolic process
GO:0045047	7.39446e-06	0.999999	19	34	protein targeting to ER	BP	0.000111837	BP protein targeting to ER
GO:0072599	7.39446e-06	0.999999	19	34	establishment of protein localization to endoplasmic reticulum	BP	0.000111837	BP establishment of protein localization to endoplasmic reticulum
GO:0032592	7.64539e-06	0.999999	16	25	integral component of mitochondrial membrane	CC	0.000115463	CC integral component of mitochondrial membrane
GO:0030695	7.70826e-06	0.999997	39	86	GTPase regulator activity	MF	0.000116243	MF GTPase regulator activity
GO:0006566	7.76467e-06	0.999999	11	14	threonine metabolic process	BP	0.000116753	BP threonine metabolic process
GO:0009088	7.76467e-06	0.999999	11	14	threonine biosynthetic process	BP	0.000116753	BP threonine biosynthetic process
GO:0016050	7.78177e-06	0.999996	59	155	vesicle organization	BP	0.00011684	BP vesicle organization
GO:0006497	8.24553e-06	0.999998	19	32	protein lipidation	BP	0.00012338	BP protein lipidation
GO:0031304	8.25108e-06	0.999999	11	14	intrinsic component of mitochondrial inner membrane	CC	0.00012338	CC intrinsic component of mitochondrial inner membrane
GO:0008154	8.25318e-06	0.999998	21	43	actin polymerization or depolymerization	BP	0.00012338	BP actin polymerization or depolymerization
GO:0000338	8.36529e-06	0.999999	11	15	protein deneddylation	BP	0.000124875	BP protein deneddylation
GO:0042721	8.64373e-06	1	9	11	TIM22 mitochondrial import inner membrane insertion complex	CC	0.000128845	CC TIM22 mitochondrial import inner membrane insertion complex
GO:0008509	8.91632e-06	0.999996	66	179	anion transmembrane transporter activity	MF	0.000132717	MF anion transmembrane transporter activity
GO:2000142	8.94918e-06	0.999998	19	33	regulation of DNA-templated transcription, initiation	BP	0.000133014	BP regulation of DNA-templated transcription, initiation
GO:0042542	9.02151e-06	0.999996	65	192	response to hydrogen peroxide	BP	0.000133897	BP response to hydrogen peroxide
GO:0030234	9.19623e-06	0.999994	161	575	enzyme regulator activity	MF	0.000136294	MF enzyme regulator activity
GO:0016532	9.65145e-06	0.999998	15	27	superoxide dismutase copper chaperone activity	MF	0.000142836	MF superoxide dismutase copper chaperone activity
GO:0016903	1.02257e-05	0.999995	62	176	oxidoreductase activity, acting on the aldehyde or oxo group of donors	MF	0.000151118	MF oxidoreductase activity, acting on the aldehyde or oxo group of donors
GO:0042273	1.03936e-05	0.999997	22	49	ribosomal large subunit biogenesis	BP	0.000153379	BP ribosomal large subunit biogenesis
GO:0016417	1.05328e-05	0.999998	20	34	S-acyltransferase activity	MF	0.000155212	MF S-acyltransferase activity
GO:0031597	1.08129e-05	0.999998	19	32	cytosolic proteasome complex	CC	0.000159113	CC cytosolic proteasome complex
GO:0003955	1.08532e-05	1	8	9	NAD(P)H dehydrogenase (quinone) activity	MF	0.000159478	MF NAD(P)H dehydrogenase (quinone) activity
GO:0032050	1.14327e-05	1	9	10	clathrin heavy chain binding	MF	0.000167755	MF clathrin heavy chain binding
GO:0005048	1.15311e-05	0.999995	45	106	signal sequence binding	MF	0.000168954	MF signal sequence binding
GO:0098799	1.15471e-05	0.999998	14	25	outer mitochondrial membrane protein complex	CC	0.000168954	CC outer mitochondrial membrane protein complex
GO:0012506	1.18064e-05	0.999995	49	121	vesicle membrane	CC	0.00017226	CC vesicle membrane
GO:0030659	1.18064e-05	0.999995	49	121	cytoplasmic vesicle membrane	CC	0.00017226	CC cytoplasmic vesicle membrane
GO:0046930	1.19256e-05	0.999998	14	24	pore complex	CC	0.000173754	CC pore complex
GO:0009636	1.1996e-05	0.999997	26	55	response to toxic substance	BP	0.000174534	BP response to toxic substance
GO:0016688	1.22657e-05	0.999998	14	23	L-ascorbate peroxidase activity	MF	0.000178206	MF L-ascorbate peroxidase activity
GO:0042170	1.24627e-05	0.999993	113	355	plastid membrane	CC	0.000180815	CC plastid membrane
GO:2000377	1.25241e-05	0.999996	36	80	regulation of reactive oxygen species metabolic process	BP	0.000180961	BP regulation of reactive oxygen species metabolic process
GO:0030941	1.25254e-05	1	7	7	chloroplast targeting sequence binding	MF	0.000180961	MF chloroplast targeting sequence binding
GO:0051861	1.25254e-05	1	7	7	glycolipid binding	MF	0.000180961	MF glycolipid binding
GO:0051252	1.26331e-05	0.99999	543	1982	regulation of RNA metabolic process	BP	0.000182263	BP regulation of RNA metabolic process
GO:0000035	1.30969e-05	0.999999	11	16	acyl binding	MF	0.00018869	MF acyl binding
GO:0005776	1.32311e-05	0.999999	11	14	autophagosome	CC	0.000190358	CC autophagosome
GO:0004362	1.33325e-05	0.999999	11	16	glutathione-disulfide reductase activity	MF	0.000191551	MF glutathione-disulfide reductase activity
GO:0009931	1.35324e-05	0.999996	25	49	calcium-dependent protein serine/threonine kinase activity	MF	0.000193882	MF calcium-dependent protein serine/threonine kinase activity
GO:0010857	1.35324e-05	0.999996	25	49	calcium-dependent protein kinase activity	MF	0.000193882	MF calcium-dependent protein kinase activity
GO:0007000	1.35666e-05	1	7	7	nucleolus organization	BP	0.000194104	BP nucleolus organization
GO:0035613	1.39854e-05	1	7	7	RNA stem-loop binding	MF	0.000199543	MF RNA stem-loop binding
GO:0035614	1.39854e-05	1	7	7	snRNA stem-loop binding	MF	0.000199543	MF snRNA stem-loop binding
GO:0004014	1.5391e-05	0.999998	14	22	adenosylmethionine decarboxylase activity	MF	0.000218693	MF adenosylmethionine decarboxylase activity
GO:0006557	1.5391e-05	0.999998	14	22	S-adenosylmethioninamine biosynthetic process	BP	0.000218693	BP S-adenosylmethioninamine biosynthetic process
GO:0046499	1.5391e-05	0.999998	14	22	S-adenosylmethioninamine metabolic process	BP	0.000218693	BP S-adenosylmethioninamine metabolic process
GO:0009581	1.54164e-05	0.999996	25	49	detection of external stimulus	BP	0.000218752	BP detection of external stimulus
GO:0009736	1.54526e-05	0.999997	21	39	cytokinin-activated signaling pathway	BP	0.000218965	BP cytokinin-activated signaling pathway
GO:0016671	1.55992e-05	0.999996	20	42	oxidoreductase activity, acting on a sulfur group of donors, disulfide as acceptor	MF	0.000220739	MF oxidoreductase activity, acting on a sulfur group of donors, disulfide as acceptor
GO:1901681	1.58101e-05	0.999994	43	113	sulfur compound binding	MF	0.000223418	MF sulfur compound binding
GO:0031969	1.58434e-05	0.999991	112	353	chloroplast membrane	CC	0.000223582	CC chloroplast membrane
GO:0009099	1.69525e-05	0.999998	12	17	valine biosynthetic process	BP	0.000238708	BP valine biosynthetic process
GO:0050660	1.69615e-05	0.999992	73	202	flavin adenine dinucleotide binding	MF	0.000238708	MF flavin adenine dinucleotide binding
GO:0007006	1.70779e-05	0.999996	19	36	mitochondrial membrane organization	BP	0.00024002	BP mitochondrial membrane organization
GO:2000379	1.71746e-05	0.999998	12	17	positive regulation of reactive oxygen species metabolic process	BP	0.000240767	BP positive regulation of reactive oxygen species metabolic process
GO:0005852	1.7201e-05	0.999995	26	55	eukaryotic translation initiation factor 3 complex	CC	0.000240767	CC eukaryotic translation initiation factor 3 complex
GO:0016282	1.7201e-05	0.999995	26	55	eukaryotic 43S preinitiation complex	CC	0.000240767	CC eukaryotic 43S preinitiation complex
GO:0009873	1.77038e-05	0.999991	71	198	ethylene-activated signaling pathway	BP	0.000247469	BP ethylene-activated signaling pathway
GO:0004222	1.84124e-05	0.999994	33	73	metalloendopeptidase activity	MF	0.000257027	MF metalloendopeptidase activity
GO:0045824	1.85755e-05	0.999998	13	20	negative regulation of innate immune response	BP	0.000258953	BP negative regulation of innate immune response
GO:0016018	1.88665e-05	0.999996	19	38	cyclosporin A binding	MF	0.000262657	MF cyclosporin A binding
GO:0016646	1.92288e-05	0.999996	18	32	oxidoreductase activity, acting on the CH-NH group of donors, NAD or NADP as acceptor	MF	0.00026734	MF oxidoreductase activity, acting on the CH-NH group of donors, NAD or NADP as acceptor
GO:0048027	1.92958e-05	0.999997	14	22	mRNA 5'-UTR binding	MF	0.00026791	MF mRNA 5'-UTR binding
GO:0009127	1.95739e-05	0.99999	62	185	purine nucleoside monophosphate biosynthetic process	BP	0.000271043	BP purine nucleoside monophosphate biosynthetic process
GO:0009168	1.95739e-05	0.99999	62	185	purine ribonucleoside monophosphate biosynthetic process	BP	0.000271043	BP purine ribonucleoside monophosphate biosynthetic process
GO:0006120	1.99081e-05	0.999997	15	26	mitochondrial electron transport, NADH to ubiquinone	BP	0.000275303	BP mitochondrial electron transport, NADH to ubiquinone
GO:0005688	2.00049e-05	0.999997	13	23	U6 snRNP	CC	0.000275999	CC U6 snRNP
GO:0051879	2.00119e-05	0.999997	16	28	Hsp90 protein binding	MF	0.000275999	MF Hsp90 protein binding
GO:0006085	2.02002e-05	0.999996	16	28	acetyl-CoA biosynthetic process	BP	0.000278224	BP acetyl-CoA biosynthetic process
GO:0006612	2.07774e-05	0.999994	26	53	protein targeting to membrane	BP	0.000285793	BP protein targeting to membrane
GO:0022613	2.11929e-05	0.999992	36	92	ribonucleoprotein complex biogenesis	BP	0.00029112	BP ribonucleoprotein complex biogenesis
GO:0070534	2.13287e-05	0.999996	18	34	protein K63-linked ubiquitination	BP	0.000292597	BP protein K63-linked ubiquitination
GO:0048278	2.15269e-05	0.999994	24	49	vesicle docking	BP	0.000294924	BP vesicle docking
GO:1901617	2.18271e-05	0.99999	55	145	organic hydroxy compound biosynthetic process	BP	0.000298641	BP organic hydroxy compound biosynthetic process
GO:0006228	2.22857e-05	0.999998	10	15	UTP biosynthetic process	BP	0.00030411	BP UTP biosynthetic process
GO:0046051	2.22857e-05	0.999998	10	15	UTP metabolic process	BP	0.00030411	BP UTP metabolic process
GO:2000144	2.25282e-05	0.999996	18	32	positive regulation of DNA-templated transcription, initiation	BP	0.000307014	BP positive regulation of DNA-templated transcription, initiation
GO:0006402	2.26122e-05	0.999989	74	207	mRNA catabolic process	BP	0.000307752	BP mRNA catabolic process
GO:0016810	2.26583e-05	0.999991	42	105	hydrolase activity, acting on carbon-nitrogen (but not peptide) bonds	MF	0.000307974	MF hydrolase activity, acting on carbon-nitrogen (but not peptide) bonds
GO:0019852	2.2916e-05	0.999995	19	36	L-ascorbic acid metabolic process	BP	0.000311067	BP L-ascorbic acid metabolic process
GO:0034243	2.30813e-05	0.999995	19	34	regulation of transcription elongation from RNA polymerase II promoter	BP	0.0003129	BP regulation of transcription elongation from RNA polymerase II promoter
GO:0010099	2.39015e-05	0.999998	10	13	regulation of photomorphogenesis	BP	0.000323594	BP regulation of photomorphogenesis
GO:0046185	2.42148e-05	0.999997	12	18	aldehyde catabolic process	BP	0.000327407	BP aldehyde catabolic process
GO:0000978	2.6344e-05	0.999995	17	28	RNA polymerase II proximal promoter sequence-specific DNA binding	MF	0.000355146	MF RNA polymerase II proximal promoter sequence-specific DNA binding
GO:0006183	2.63811e-05	0.999997	11	18	GTP biosynthetic process	BP	0.000355146	BP GTP biosynthetic process
GO:0008180	2.64037e-05	0.999997	11	16	COP9 signalosome	CC	0.000355146	CC COP9 signalosome
GO:0051246	2.64039e-05	0.999981	240	830	regulation of protein metabolic process	BP	0.000355146	BP regulation of protein metabolic process
GO:0031985	2.67036e-05	0.999997	12	18	Golgi cisterna	CC	0.00035871	CC Golgi cisterna
GO:0001732	2.69523e-05	0.999992	26	56	formation of cytoplasmic translation initiation complex	BP	0.000361581	BP formation of cytoplasmic translation initiation complex
GO:0010501	2.70057e-05	0.999999	8	9	RNA secondary structure unwinding	BP	0.000361828	BP RNA secondary structure unwinding
GO:1903311	2.72913e-05	0.999987	56	143	regulation of mRNA metabolic process	BP	0.000365181	BP regulation of mRNA metabolic process
GO:0005786	2.76314e-05	1	7	7	signal recognition particle, endoplasmic reticulum targeting	CC	0.0003683	CC signal recognition particle, endoplasmic reticulum targeting
GO:0008312	2.76314e-05	1	7	7	7S RNA binding	MF	0.0003683	MF 7S RNA binding
GO:0048500	2.76314e-05	1	7	7	signal recognition particle	CC	0.0003683	CC signal recognition particle
GO:0030042	2.86292e-05	0.999993	19	40	actin filament depolymerization	BP	0.000381107	BP actin filament depolymerization
GO:0051260	2.87183e-05	0.99999	31	75	protein homooligomerization	BP	0.000381802	BP protein homooligomerization
GO:0009142	2.88846e-05	0.999986	63	192	nucleoside triphosphate biosynthetic process	BP	0.000383519	BP nucleoside triphosphate biosynthetic process
GO:0016746	2.91063e-05	0.999982	126	401	transferase activity, transferring acyl groups	MF	0.000385967	MF transferase activity, transferring acyl groups
GO:0010193	2.99027e-05	0.999993	21	40	response to ozone	BP	0.000396019	BP response to ozone
GO:0004462	3.03406e-05	0.999997	10	14	lactoylglutathione lyase activity	MF	0.000401303	MF lactoylglutathione lyase activity
GO:0006020	3.11629e-05	0.999997	11	15	inositol metabolic process	BP	0.000411653	BP inositol metabolic process
GO:0006553	3.19301e-05	0.999994	16	27	lysine metabolic process	BP	0.000421249	BP lysine metabolic process
GO:0031326	3.24143e-05	0.999974	635	2385	regulation of cellular biosynthetic process	BP	0.000427091	BP regulation of cellular biosynthetic process
GO:0019829	3.29265e-05	0.999982	83	253	cation-transporting ATPase activity	MF	0.000432736	MF cation-transporting ATPase activity
GO:0042625	3.29265e-05	0.999982	83	253	ATPase coupled ion transmembrane transporter activity	MF	0.000432736	MF ATPase coupled ion transmembrane transporter activity
GO:0044272	3.31452e-05	0.99998	122	392	sulfur compound biosynthetic process	BP	0.000434823	BP sulfur compound biosynthetic process
GO:0004750	3.32115e-05	0.999999	7	8	ribulose-phosphate 3-epimerase activity	MF	0.000434823	MF ribulose-phosphate 3-epimerase activity
GO:0019323	3.32115e-05	0.999999	7	8	pentose catabolic process	BP	0.000434823	BP pentose catabolic process
GO:0016197	3.39545e-05	0.999984	53	137	endosomal transport	BP	0.000443987	BP endosomal transport
GO:0009889	3.41313e-05	0.999972	640	2410	regulation of biosynthetic process	BP	0.000445735	BP regulation of biosynthetic process
GO:0016620	3.46724e-05	0.999984	50	140	oxidoreductase activity, acting on the aldehyde or oxo group of donors, NAD or NADP as acceptor	MF	0.000452142	MF oxidoreductase activity, acting on the aldehyde or oxo group of donors, NAD or NADP as acceptor
GO:0070646	3.47094e-05	0.999984	57	151	protein modification by small protein removal	BP	0.000452142	BP protein modification by small protein removal
GO:0005770	3.50708e-05	0.999985	48	121	late endosome	CC	0.000456116	CC late endosome
GO:0009746	3.523e-05	0.999989	26	56	response to hexose	BP	0.000456116	BP response to hexose
GO:0034284	3.523e-05	0.999989	26	56	response to monosaccharide	BP	0.000456116	BP response to monosaccharide
GO:0000062	3.52353e-05	0.999998	9	11	fatty-acyl-CoA binding	MF	0.000456116	MF fatty-acyl-CoA binding
GO:1901567	3.52353e-05	0.999998	9	11	fatty acid derivative binding	MF	0.000456116	MF fatty acid derivative binding
GO:0016653	3.64771e-05	0.999997	11	15	oxidoreductase activity, acting on NAD(P)H, heme protein as acceptor	MF	0.000471496	MF oxidoreductase activity, acting on NAD(P)H, heme protein as acceptor
GO:0018812	3.65147e-05	0.999997	11	15	3-hydroxyacyl-CoA dehydratase activity	MF	0.000471496	MF 3-hydroxyacyl-CoA dehydratase activity
GO:0006021	3.66528e-05	0.999999	8	9	inositol biosynthetic process	BP	0.000472518	BP inositol biosynthetic process
GO:0006368	3.66853e-05	0.999991	20	38	transcription elongation from RNA polymerase II promoter	BP	0.000472518	BP transcription elongation from RNA polymerase II promoter
GO:0019789	3.73075e-05	0.999994	14	22	SUMO transferase activity	MF	0.000479934	MF SUMO transferase activity
GO:0008295	3.84748e-05	0.99999	21	41	spermidine biosynthetic process	BP	0.000494334	BP spermidine biosynthetic process
GO:0015368	3.912e-05	0.999998	9	11	calcium:cation antiporter activity	MF	0.000501377	MF calcium:cation antiporter activity
GO:0015369	3.912e-05	0.999998	9	11	calcium:proton antiporter activity	MF	0.000501377	MF calcium:proton antiporter activity
GO:1903530	3.92052e-05	0.999997	10	14	regulation of secretion by cell	BP	0.000501846	BP regulation of secretion by cell
GO:0009308	3.93793e-05	0.999983	48	124	amine metabolic process	BP	0.000503054	BP amine metabolic process
GO:0070717	3.94307e-05	0.999988	26	56	poly-purine tract binding	MF	0.000503054	MF poly-purine tract binding
GO:0009073	3.94457e-05	0.999992	16	30	aromatic amino acid family biosynthetic process	BP	0.000503054	BP aromatic amino acid family biosynthetic process
GO:0042398	4.16377e-05	0.999992	16	28	cellular modified amino acid biosynthetic process	BP	0.000530212	BP cellular modified amino acid biosynthetic process
GO:0030001	4.17088e-05	0.999978	71	209	metal ion transport	BP	0.000530212	BP metal ion transport
GO:0042180	4.17292e-05	0.99999	20	39	cellular ketone metabolic process	BP	0.000530212	BP cellular ketone metabolic process
GO:0009089	4.19981e-05	0.999995	12	18	lysine biosynthetic process via diaminopimelate	BP	0.000532319	BP lysine biosynthetic process via diaminopimelate
GO:0046451	4.19981e-05	0.999995	12	18	diaminopimelate metabolic process	BP	0.000532319	BP diaminopimelate metabolic process
GO:0072595	4.26679e-05	0.999997	10	13	maintenance of protein localization in organelle	BP	0.000540146	BP maintenance of protein localization in organelle
GO:0016310	4.35954e-05	0.999967	333	1187	phosphorylation	BP	0.000551212	BP phosphorylation
GO:0010309	4.39874e-05	0.999999	7	8	acireductone dioxygenase [iron(II)-requiring] activity	MF	0.000555489	MF acireductone dioxygenase [iron(II)-requiring] activity
GO:0005851	4.49954e-05	1	7	7	eukaryotic translation initiation factor 2B complex	CC	0.000567524	CC eukaryotic translation initiation factor 2B complex
GO:0031053	4.53947e-05	0.999995	12	17	primary miRNA processing	BP	0.000571613	BP primary miRNA processing
GO:0043094	4.54302e-05	0.999976	73	248	cellular metabolic compound salvage	BP	0.000571613	BP cellular metabolic compound salvage
GO:0042147	4.59701e-05	0.999989	21	40	retrograde transport, endosome to Golgi	BP	0.000577703	BP retrograde transport, endosome to Golgi
GO:0009738	4.62791e-05	0.999975	81	239	abscisic acid-activated signaling pathway	BP	0.000580879	BP abscisic acid-activated signaling pathway
GO:0006089	4.69962e-05	0.999996	10	14	lactate metabolic process	BP	0.00058643	BP lactate metabolic process
GO:0009438	4.69962e-05	0.999996	10	14	methylglyoxal metabolic process	BP	0.00058643	BP methylglyoxal metabolic process
GO:0051596	4.69962e-05	0.999996	10	14	methylglyoxal catabolic process	BP	0.00058643	BP methylglyoxal catabolic process
GO:0008483	4.7032e-05	0.999984	30	71	transaminase activity	MF	0.00058643	MF transaminase activity
GO:0016769	4.7032e-05	0.999984	30	71	transferase activity, transferring nitrogenous groups	MF	0.00058643	MF transferase activity, transferring nitrogenous groups
GO:0006414	4.7062e-05	0.99998	44	123	translational elongation	BP	0.00058643	BP translational elongation
GO:0031593	4.74541e-05	0.999986	25	52	polyubiquitin modification-dependent protein binding	MF	0.000590604	MF polyubiquitin modification-dependent protein binding
GO:0000375	4.81536e-05	0.999969	152	498	RNA splicing, via transesterification reactions	BP	0.000597868	BP RNA splicing, via transesterification reactions
GO:0000377	4.81536e-05	0.999969	152	498	RNA splicing, via transesterification reactions with bulged adenosine as nucleophile	BP	0.000597868	BP RNA splicing, via transesterification reactions with bulged adenosine as nucleophile
GO:0046470	4.90332e-05	0.999984	29	63	phosphatidylcholine metabolic process	BP	0.000608059	BP phosphatidylcholine metabolic process
GO:0090150	4.93762e-05	0.999979	42	107	establishment of protein localization to membrane	BP	0.000611579	BP establishment of protein localization to membrane
GO:0016485	4.99741e-05	0.999981	35	84	protein processing	BP	0.000618243	BP protein processing
GO:0007264	5.11727e-05	0.999978	43	111	small GTPase mediated signal transduction	BP	0.000632314	BP small GTPase mediated signal transduction
GO:0031902	5.14753e-05	0.999978	45	113	late endosome membrane	CC	0.000635292	CC late endosome membrane
GO:0005741	5.27506e-05	0.999983	28	62	mitochondrial outer membrane	CC	0.000650254	CC mitochondrial outer membrane
GO:0015748	5.30497e-05	0.999986	22	44	organophosphate ester transport	BP	0.000653163	BP organophosphate ester transport
GO:0008143	5.38587e-05	0.999984	25	54	poly(A) binding	MF	0.000662334	MF poly(A) binding
GO:0005749	5.42364e-05	0.999995	10	15	mitochondrial respiratory chain complex II, succinate dehydrogenase complex (ubiquinone)	CC	0.000663533	CC mitochondrial respiratory chain complex II, succinate dehydrogenase complex (ubiquinone)
GO:0045257	5.42364e-05	0.999995	10	15	succinate dehydrogenase complex (ubiquinone)	CC	0.000663533	CC succinate dehydrogenase complex (ubiquinone)
GO:0045281	5.42364e-05	0.999995	10	15	succinate dehydrogenase complex	CC	0.000663533	CC succinate dehydrogenase complex
GO:0045283	5.42364e-05	0.999995	10	15	fumarate reductase complex	CC	0.000663533	CC fumarate reductase complex
GO:0000398	5.42774e-05	0.999965	148	485	mRNA splicing, via spliceosome	BP	0.000663533	BP mRNA splicing, via spliceosome
GO:0016471	5.57742e-05	0.999993	12	19	vacuolar proton-transporting V-type ATPase complex	CC	0.000680222	CC vacuolar proton-transporting V-type ATPase complex
GO:0033176	5.57742e-05	0.999993	12	19	proton-transporting V-type ATPase complex	CC	0.000680222	CC proton-transporting V-type ATPase complex
GO:0032968	5.59754e-05	0.999988	18	33	positive regulation of transcription elongation from RNA polymerase II promoter	BP	0.00068187	BP positive regulation of transcription elongation from RNA polymerase II promoter
GO:0004364	5.60966e-05	0.999979	32	87	glutathione transferase activity	MF	0.000682542	MF glutathione transferase activity
GO:0022607	5.65575e-05	0.999955	483	1908	cellular component assembly	BP	0.00068734	BP cellular component assembly
GO:0019219	5.70236e-05	0.999954	584	2171	regulation of nucleobase-containing compound metabolic process	BP	0.00069219	BP regulation of nucleobase-containing compound metabolic process
GO:0017025	5.9225e-05	0.999986	19	35	TBP-class protein binding	MF	0.000718068	MF TBP-class protein binding
GO:0032580	5.97678e-05	0.999985	20	39	Golgi cisterna membrane	CC	0.0007238	CC Golgi cisterna membrane
GO:0045333	6.03065e-05	0.999983	22	50	cellular respiration	BP	0.000728932	BP cellular respiration
GO:0006749	6.03695e-05	0.999978	30	80	glutathione metabolic process	BP	0.000728932	BP glutathione metabolic process
GO:0007034	6.04032e-05	0.99997	62	169	vacuolar transport	BP	0.000728932	BP vacuolar transport
GO:0008375	6.36188e-05	0.999987	17	29	acetylglucosaminyltransferase activity	MF	0.000766047	MF acetylglucosaminyltransferase activity
GO:0071004	6.37013e-05	0.999981	23	51	U2-type prespliceosome	CC	0.000766047	CC U2-type prespliceosome
GO:0071010	6.37013e-05	0.999981	23	51	prespliceosome	CC	0.000766047	CC prespliceosome
GO:0009668	6.57887e-05	0.99999	13	22	plastid membrane organization	BP	0.000789312	BP plastid membrane organization
GO:0010027	6.57887e-05	0.99999	13	22	thylakoid membrane organization	BP	0.000789312	BP thylakoid membrane organization
GO:0070972	6.62559e-05	0.999982	21	43	protein localization to endoplasmic reticulum	BP	0.000793995	BP protein localization to endoplasmic reticulum
GO:0043021	6.68759e-05	0.999965	71	209	ribonucleoprotein complex binding	MF	0.000800496	MF ribonucleoprotein complex binding
GO:0009743	6.70115e-05	0.999972	40	106	response to carbohydrate	BP	0.000801191	BP response to carbohydrate
GO:0070011	6.80047e-05	0.99995	255	908	peptidase activity, acting on L-amino acid peptides	MF	0.000812125	MF peptidase activity, acting on L-amino acid peptides
GO:0045116	6.87525e-05	0.999989	13	22	protein neddylation	BP	0.000820107	BP protein neddylation
GO:0000221	7.05228e-05	0.999996	8	10	vacuolar proton-transporting V-type ATPase, V1 domain	CC	0.000840255	CC vacuolar proton-transporting V-type ATPase, V1 domain
GO:0009083	7.06125e-05	0.999998	7	8	branched-chain amino acid catabolic process	BP	0.000840353	BP branched-chain amino acid catabolic process
GO:0072594	7.13862e-05	0.999953	144	475	establishment of protein localization to organelle	BP	0.000848583	BP establishment of protein localization to organelle
GO:0051193	7.23011e-05	0.999993	10	14	regulation of cofactor metabolic process	BP	0.000858471	BP regulation of cofactor metabolic process
GO:0009719	7.29174e-05	0.999945	317	1169	response to endogenous stimulus	BP	0.000864796	BP response to endogenous stimulus
GO:0046364	7.31222e-05	0.999969	39	107	monosaccharide biosynthetic process	BP	0.000866229	BP monosaccharide biosynthetic process
GO:0070569	7.59816e-05	0.999987	14	23	uridylyltransferase activity	MF	0.000899072	MF uridylyltransferase activity
GO:0006900	7.83973e-05	0.999979	21	41	vesicle budding from membrane	BP	0.000926595	BP vesicle budding from membrane
GO:0046786	7.89737e-05	0.999998	7	8	viral replication complex formation and maintenance	BP	0.000932341	BP viral replication complex formation and maintenance
GO:0007005	8.49486e-05	0.999956	64	178	mitochondrion organization	BP	0.00100173	BP mitochondrion organization
GO:0005244	8.53953e-05	0.999979	19	37	voltage-gated ion channel activity	MF	0.00100471	MF voltage-gated ion channel activity
GO:0022832	8.53953e-05	0.999979	19	37	voltage-gated channel activity	MF	0.00100471	MF voltage-gated channel activity
GO:0009694	8.57206e-05	0.999976	21	45	jasmonic acid metabolic process	BP	0.00100739	BP jasmonic acid metabolic process
GO:0006525	8.61608e-05	0.999977	21	43	arginine metabolic process	BP	0.00101093	BP arginine metabolic process
GO:0005338	8.62177e-05	0.999989	12	18	nucleotide-sugar transmembrane transporter activity	MF	0.00101093	MF nucleotide-sugar transmembrane transporter activity
GO:0000275	8.6845e-05	0.999985	13	24	mitochondrial proton-transporting ATP synthase complex, catalytic core F(1)	CC	0.00101713	CC mitochondrial proton-transporting ATP synthase complex, catalytic core F(1)
GO:0031984	8.70671e-05	0.999937	235	838	organelle subcompartment	CC	0.00101858	CC organelle subcompartment
GO:1901070	8.81636e-05	0.999982	15	30	guanosine-containing compound biosynthetic process	BP	0.00103007	BP guanosine-containing compound biosynthetic process
GO:0006354	8.82633e-05	0.999975	22	45	DNA-templated transcription, elongation	BP	0.00103007	BP DNA-templated transcription, elongation
GO:0015267	8.84482e-05	0.999953	66	201	channel activity	MF	0.00103007	MF channel activity
GO:0022803	8.84482e-05	0.999953	66	201	passive transmembrane transporter activity	MF	0.00103007	MF passive transmembrane transporter activity
GO:0070206	9.03983e-05	0.999985	13	22	protein trimerization	BP	0.00105159	BP protein trimerization
GO:0006914	9.13341e-05	0.999958	49	128	autophagy	BP	0.00106128	BP autophagy
GO:0009582	9.2478e-05	0.999971	25	53	detection of abiotic stimulus	BP	0.00107337	BP detection of abiotic stimulus
GO:0072546	9.47277e-05	0.999982	15	27	ER membrane protein complex	CC	0.00109825	CC ER membrane protein complex
GO:0051139	9.54644e-05	0.999993	9	12	metal ion:proton antiporter activity	MF	0.00110555	MF metal ion:proton antiporter activity
GO:0016289	9.59351e-05	0.999991	9	13	CoA hydrolase activity	MF	0.00110975	MF CoA hydrolase activity
GO:0034250	9.72416e-05	0.999968	26	63	positive regulation of cellular amide metabolic process	BP	0.00112235	BP positive regulation of cellular amide metabolic process
GO:0045727	9.72416e-05	0.999968	26	63	positive regulation of translation	BP	0.00112235	BP positive regulation of translation
GO:1902911	9.80403e-05	0.999967	28	63	protein kinase complex	CC	0.00113031	CC protein kinase complex
GO:0004602	0.000103412	0.999988	10	16	glutathione peroxidase activity	MF	0.00119091	MF glutathione peroxidase activity
GO:0070676	0.000104175	0.999994	8	10	intralumenal vesicle formation	BP	0.00119836	BP intralumenal vesicle formation
GO:0010556	0.000105095	0.999914	608	2298	regulation of macromolecule biosynthetic process	BP	0.00120759	BP regulation of macromolecule biosynthetic process
GO:0010468	0.000105969	0.999911	773	2955	regulation of gene expression	BP	0.00121629	BP regulation of gene expression
GO:0046417	0.000106131	0.999988	10	16	chorismate metabolic process	BP	0.00121679	BP chorismate metabolic process
GO:0071011	0.000107347	0.999986	11	17	precatalytic spliceosome	CC	0.00122937	CC precatalytic spliceosome
GO:0006446	0.000109347	0.999978	15	27	regulation of translational initiation	BP	0.0012509	BP regulation of translational initiation
GO:0006352	0.000109959	0.999963	27	62	DNA-templated transcription, initiation	BP	0.0012565	BP DNA-templated transcription, initiation
GO:0010286	0.000111192	0.999958	32	77	heat acclimation	BP	0.00126919	BP heat acclimation
GO:0035265	0.000111415	0.999996	7	8	organ growth	BP	0.00127033	BP organ growth
GO:0072528	0.000111955	0.999954	37	96	pyrimidine-containing compound biosynthetic process	BP	0.00127508	BP pyrimidine-containing compound biosynthetic process
GO:0005732	0.000114928	0.999972	17	36	small nucleolar ribonucleoprotein complex	CC	0.00130749	CC small nucleolar ribonucleoprotein complex
GO:1902884	0.000117548	0.999992	8	11	positive regulation of response to oxidative stress	BP	0.00133583	BP positive regulation of response to oxidative stress
GO:0006888	0.000118056	0.999932	86	261	ER to Golgi vesicle-mediated transport	BP	0.00134012	BP ER to Golgi vesicle-mediated transport
GO:0071786	0.000118552	0.999984	11	18	endoplasmic reticulum tubular network organization	BP	0.00134428	BP endoplasmic reticulum tubular network organization
GO:0004713	0.000118782	0.999966	22	44	protein tyrosine kinase activity	MF	0.00134541	MF protein tyrosine kinase activity
GO:0043085	0.000124012	0.999932	74	217	positive regulation of catalytic activity	BP	0.00140311	BP positive regulation of catalytic activity
GO:0008443	0.000124665	0.999973	16	29	phosphofructokinase activity	MF	0.00140896	MF phosphofructokinase activity
GO:0006066	0.000126049	0.999943	45	117	alcohol metabolic process	BP	0.00142304	BP alcohol metabolic process
GO:0051247	0.000126853	0.999927	85	261	positive regulation of protein metabolic process	BP	0.00143056	BP positive regulation of protein metabolic process
GO:2000112	0.000129298	0.999894	606	2294	regulation of cellular macromolecule biosynthetic process	BP	0.00145654	BP regulation of cellular macromolecule biosynthetic process
GO:0072525	0.000129965	0.999989	9	12	pyridine-containing compound biosynthetic process	BP	0.00146246	BP pyridine-containing compound biosynthetic process
GO:0033356	0.00013019	0.999974	14	27	UDP-L-arabinose metabolic process	BP	0.0014634	BP UDP-L-arabinose metabolic process
GO:0008374	0.000132027	0.999956	26	59	O-acyltransferase activity	MF	0.00148243	MF O-acyltransferase activity
GO:0042182	0.000132237	0.999985	10	15	ketone catabolic process	BP	0.00148318	BP ketone catabolic process
GO:0004372	0.000133324	0.999974	14	26	glycine hydroxymethyltransferase activity	MF	0.00149112	MF glycine hydroxymethyltransferase activity
GO:0019264	0.000133324	0.999974	14	26	glycine biosynthetic process from serine	BP	0.00149112	BP glycine biosynthetic process from serine
GO:0001932	0.000133378	0.999932	59	166	regulation of protein phosphorylation	BP	0.00149112	BP regulation of protein phosphorylation
GO:0043087	0.000134742	0.999957	25	54	regulation of GTPase activity	BP	0.00150474	BP regulation of GTPase activity
GO:0046365	0.00013668	0.999973	14	27	monosaccharide catabolic process	BP	0.00152473	BP monosaccharide catabolic process
GO:0030173	0.000137618	0.999974	14	25	integral component of Golgi membrane	CC	0.00153189	CC integral component of Golgi membrane
GO:0031228	0.000137618	0.999974	14	25	intrinsic component of Golgi membrane	CC	0.00153189	CC intrinsic component of Golgi membrane
GO:0006616	0.000137859	0.999981	11	18	SRP-dependent cotranslational protein targeting to membrane, translocation	BP	0.00153292	BP SRP-dependent cotranslational protein targeting to membrane, translocation
GO:0008541	0.000139884	0.999974	13	25	proteasome regulatory particle, lid subcomplex	CC	0.00155377	CC proteasome regulatory particle, lid subcomplex
GO:0006167	0.000143997	0.99998	11	18	AMP biosynthetic process	BP	0.00159602	BP AMP biosynthetic process
GO:0046033	0.000143997	0.99998	11	18	AMP metabolic process	BP	0.00159602	BP AMP metabolic process
GO:1901031	0.000146187	0.999992	7	9	regulation of response to reactive oxygen species	BP	0.00161856	BP regulation of response to reactive oxygen species
GO:1901361	0.000146527	0.999905	128	435	organic cyclic compound catabolic process	BP	0.00162058	BP organic cyclic compound catabolic process
GO:0004807	0.000147132	0.999975	12	22	triose-phosphate isomerase activity	MF	0.00162553	MF triose-phosphate isomerase activity
GO:0016126	0.000148889	0.999957	21	44	sterol biosynthetic process	BP	0.00164319	BP sterol biosynthetic process
GO:0043574	0.000149165	0.999985	10	14	peroxisomal transport	BP	0.00164447	BP peroxisomal transport
GO:0042981	0.000149631	0.999941	34	82	regulation of apoptotic process	BP	0.00164786	BP regulation of apoptotic process
GO:0022853	0.00015046	0.999912	84	266	active ion transmembrane transporter activity	MF	0.00165522	MF active ion transmembrane transporter activity
GO:0042176	0.000151385	0.999948	27	61	regulation of protein catabolic process	BP	0.00166362	BP regulation of protein catabolic process
GO:0044433	0.0001549	0.999887	232	798	cytoplasmic vesicle part	CC	0.00168622	CC cytoplasmic vesicle part
GO:0090322	0.00015491	0.999996	6	7	regulation of superoxide metabolic process	BP	0.00168622	BP regulation of superoxide metabolic process
GO:1900407	0.00015491	0.999996	6	7	regulation of cellular response to oxidative stress	BP	0.00168622	BP regulation of cellular response to oxidative stress
GO:1900409	0.00015491	0.999996	6	7	positive regulation of cellular response to oxidative stress	BP	0.00168622	BP positive regulation of cellular response to oxidative stress
GO:1901033	0.00015491	0.999996	6	7	positive regulation of response to reactive oxygen species	BP	0.00168622	BP positive regulation of response to reactive oxygen species
GO:1901668	0.00015491	0.999996	6	7	regulation of superoxide dismutase activity	BP	0.00168622	BP regulation of superoxide dismutase activity
GO:1901671	0.00015491	0.999996	6	7	positive regulation of superoxide dismutase activity	BP	0.00168622	BP positive regulation of superoxide dismutase activity
GO:1904833	0.00015491	0.999996	6	7	positive regulation of removal of superoxide radicals	BP	0.00168622	BP positive regulation of removal of superoxide radicals
GO:2000121	0.00015491	0.999996	6	7	regulation of removal of superoxide radicals	BP	0.00168622	BP regulation of removal of superoxide radicals
GO:0008643	0.000156239	0.999946	27	63	carbohydrate transport	BP	0.0016989	BP carbohydrate transport
GO:0009809	0.000157839	0.999943	27	70	lignin biosynthetic process	BP	0.00171449	BP lignin biosynthetic process
GO:0006665	0.000158574	0.999948	25	55	sphingolipid metabolic process	BP	0.00172066	BP sphingolipid metabolic process
GO:0004842	0.000158998	0.999894	140	466	ubiquitin-protein transferase activity	MF	0.00172345	MF ubiquitin-protein transferase activity
GO:1900458	0.000160183	0.999969	14	25	negative regulation of brassinosteroid mediated signaling pathway	BP	0.00173406	BP negative regulation of brassinosteroid mediated signaling pathway
GO:0006465	0.000160313	0.999976	11	19	signal peptide processing	BP	0.00173406	BP signal peptide processing
GO:0019900	0.000163204	0.99991	71	213	kinase binding	MF	0.00176349	MF kinase binding
GO:0004072	0.000164227	0.99999	8	10	aspartate kinase activity	MF	0.00177084	MF aspartate kinase activity
GO:0009090	0.000164227	0.99999	8	10	homoserine biosynthetic process	BP	0.00177084	BP homoserine biosynthetic process
GO:0006551	0.000166624	0.999981	10	15	leucine metabolic process	BP	0.00179481	BP leucine metabolic process
GO:0003872	0.000166972	0.999966	15	27	6-phosphofructokinase activity	MF	0.00179669	MF 6-phosphofructokinase activity
GO:0005342	0.000167948	0.999932	34	86	organic acid transmembrane transporter activity	MF	0.00180343	MF organic acid transmembrane transporter activity
GO:0046943	0.000167948	0.999932	34	86	carboxylic acid transmembrane transporter activity	MF	0.00180343	MF carboxylic acid transmembrane transporter activity
GO:0000184	0.000168641	0.999935	32	74	nuclear-transcribed mRNA catabolic process, nonsense-mediated decay	BP	0.00180899	BP nuclear-transcribed mRNA catabolic process, nonsense-mediated decay
GO:0005795	0.000169014	0.999964	15	28	Golgi stack	CC	0.00181111	CC Golgi stack
GO:0019867	0.000169251	0.99991	63	185	outer membrane	CC	0.00181177	CC outer membrane
GO:0007165	0.000170981	0.99986	557	2100	signal transduction	BP	0.0018284	BP signal transduction
GO:0000977	0.000176023	0.999943	24	53	RNA polymerase II regulatory region sequence-specific DNA binding	MF	0.00188037	MF RNA polymerase II regulatory region sequence-specific DNA binding
GO:0005689	0.000176967	0.999957	16	35	U12-type spliceosomal complex	CC	0.0018885	CC U12-type spliceosomal complex
GO:0000418	0.000179523	0.999957	16	34	RNA polymerase IV complex	CC	0.0019138	CC RNA polymerase IV complex
GO:0046983	0.000181356	0.99986	308	1349	protein dimerization activity	MF	0.00193135	MF protein dimerization activity
GO:0032270	0.000181557	0.999894	82	252	positive regulation of cellular protein metabolic process	BP	0.0019315	BP positive regulation of cellular protein metabolic process
GO:0060627	0.00018226	0.999923	37	92	regulation of vesicle-mediated transport	BP	0.00193698	BP regulation of vesicle-mediated transport
GO:0036464	0.000182743	0.999899	70	204	cytoplasmic ribonucleoprotein granule	CC	0.00194012	CC cytoplasmic ribonucleoprotein granule
GO:0042732	0.000184862	0.999954	17	35	D-xylose metabolic process	BP	0.0019606	BP D-xylose metabolic process
GO:0017157	0.000194137	0.999994	6	7	regulation of exocytosis	BP	0.00205685	BP regulation of exocytosis
GO:0010494	0.000197665	0.999938	23	49	cytoplasmic stress granule	CC	0.00209209	CC cytoplasmic stress granule
GO:0015605	0.000203662	0.999955	15	29	organophosphate ester transmembrane transporter activity	MF	0.00215335	MF organophosphate ester transmembrane transporter activity
GO:0000959	0.000204557	0.999929	26	59	mitochondrial RNA metabolic process	BP	0.00216061	BP mitochondrial RNA metabolic process
GO:0009749	0.000205213	0.999934	23	52	response to glucose	BP	0.00216532	BP response to glucose
GO:0045261	0.000206261	0.999931	23	60	proton-transporting ATP synthase complex, catalytic core F(1)	CC	0.00217416	CC proton-transporting ATP synthase complex, catalytic core F(1)
GO:0000138	0.000209132	0.999988	7	9	Golgi trans cisterna	CC	0.00219798	CC Golgi trans cisterna
GO:0000054	0.000209797	0.999966	12	20	ribosomal subunit export from nucleus	BP	0.00219798	BP ribosomal subunit export from nucleus
GO:0033750	0.000209797	0.999966	12	20	ribosome localization	BP	0.00219798	BP ribosome localization
GO:0033753	0.000209797	0.999966	12	20	NA	NA	0.00219798	none
GO:0071426	0.000209797	0.999966	12	20	ribonucleoprotein complex export from nucleus	BP	0.00219798	BP ribonucleoprotein complex export from nucleus
GO:0071428	0.000209797	0.999966	12	20	rRNA-containing ribonucleoprotein complex export from nucleus	BP	0.00219798	BP rRNA-containing ribonucleoprotein complex export from nucleus
GO:0015288	0.000212336	0.999955	14	28	porin activity	MF	0.00222008	MF porin activity
GO:0022829	0.000212336	0.999955	14	28	wide pore channel activity	MF	0.00222008	MF wide pore channel activity
GO:0098589	0.00022225	0.999938	20	40	membrane region	CC	0.00231995	CC membrane region
GO:0000049	0.000222338	0.999927	24	53	tRNA binding	MF	0.00231995	MF tRNA binding
GO:0043069	0.000230643	0.999913	29	70	negative regulation of programmed cell death	BP	0.00240418	BP negative regulation of programmed cell death
GO:0047617	0.000232231	0.999987	7	9	acyl-CoA hydrolase activity	MF	0.0024183	MF acyl-CoA hydrolase activity
GO:0010344	0.000233193	0.999985	8	10	seed oilbody biogenesis	BP	0.00242586	BP seed oilbody biogenesis
GO:0090056	0.000235368	0.999981	8	11	regulation of chlorophyll metabolic process	BP	0.00244357	BP regulation of chlorophyll metabolic process
GO:1901401	0.000235368	0.999981	8	11	regulation of tetrapyrrole metabolic process	BP	0.00244357	BP regulation of tetrapyrrole metabolic process
GO:0002183	0.000239378	0.99996	12	20	cytoplasmic translational initiation	BP	0.00248271	BP cytoplasmic translational initiation
GO:0009725	0.000240422	0.999816	296	1103	response to hormone	BP	0.00248925	BP response to hormone
GO:0070207	0.000240491	0.999959	12	21	protein homotrimerization	BP	0.00248925	BP protein homotrimerization
GO:0006220	0.000242587	0.999909	28	70	pyrimidine nucleotide metabolic process	BP	0.00250843	BP pyrimidine nucleotide metabolic process
GO:0050992	0.000243185	0.999986	7	9	dimethylallyl diphosphate biosynthetic process	BP	0.00250959	BP dimethylallyl diphosphate biosynthetic process
GO:0050993	0.000243185	0.999986	7	9	dimethylallyl diphosphate metabolic process	BP	0.00250959	BP dimethylallyl diphosphate metabolic process
GO:0006401	0.000243946	0.999858	80	244	RNA catabolic process	BP	0.00251494	BP RNA catabolic process
GO:0046903	0.000244416	0.999881	48	132	secretion	BP	0.00251726	BP secretion
GO:0048193	0.000252009	0.999835	123	399	Golgi vesicle transport	BP	0.00259288	BP Golgi vesicle transport
GO:0015165	0.000253189	0.999964	11	17	pyrimidine nucleotide-sugar transmembrane transporter activity	MF	0.00260243	MF pyrimidine nucleotide-sugar transmembrane transporter activity
GO:0043495	0.000257492	0.999985	7	9	protein membrane anchor	MF	0.00264403	MF protein membrane anchor
GO:0005681	0.000258663	0.999823	152	510	spliceosomal complex	CC	0.00265342	CC spliceosomal complex
GO:0034248	0.00026012	0.999828	128	434	regulation of cellular amide metabolic process	BP	0.00266571	BP regulation of cellular amide metabolic process
GO:0000987	0.000261611	0.999936	17	32	proximal promoter sequence-specific DNA binding	MF	0.00267569	MF proximal promoter sequence-specific DNA binding
GO:0001159	0.000261611	0.999936	17	32	NA	NA	0.00267569	none
GO:0006526	0.000262972	0.999954	12	21	arginine biosynthetic process	BP	0.00268695	BP arginine biosynthetic process
GO:0015629	0.000274791	0.999923	18	42	actin cytoskeleton	CC	0.00280493	CC actin cytoskeleton
GO:0010162	0.000277999	0.99999	7	8	seed dormancy process	BP	0.00283178	BP seed dormancy process
GO:0022611	0.000277999	0.99999	7	8	dormancy process	BP	0.00283178	BP dormancy process
GO:0051604	0.000278243	0.999882	35	91	protein maturation	BP	0.00283178	BP protein maturation
GO:0004601	0.000285071	0.999844	62	205	peroxidase activity	MF	0.00289841	MF peroxidase activity
GO:0009514	0.000286238	0.999918	19	41	glyoxysome	CC	0.00290742	CC glyoxysome
GO:0005771	0.000287006	0.999915	20	44	multivesicular body	CC	0.00291235	CC multivesicular body
GO:0032940	0.000287538	0.99986	47	129	secretion by cell	BP	0.00291488	BP secretion by cell
GO:0035770	0.000288328	0.999837	71	210	ribonucleoprotein granule	CC	0.00292003	CC ribonucleoprotein granule
GO:0032268	0.000289795	0.999786	224	796	regulation of cellular protein metabolic process	BP	0.00292955	BP regulation of cellular protein metabolic process
GO:0019238	0.000289835	0.999981	8	10	cyclohydrolase activity	MF	0.00292955	MF cyclohydrolase activity
GO:0004029	0.00029037	0.99993	16	31	aldehyde dehydrogenase (NAD) activity	MF	0.00293208	MF aldehyde dehydrogenase (NAD) activity
GO:0006086	0.000290669	0.999966	9	14	acetyl-CoA biosynthetic process from pyruvate	BP	0.00293224	BP acetyl-CoA biosynthetic process from pyruvate
GO:0070069	0.000292776	0.99992	17	40	cytochrome complex	CC	0.00295061	CC cytochrome complex
GO:0000956	0.000295302	0.999845	57	163	nuclear-transcribed mRNA catabolic process	BP	0.00297317	BP nuclear-transcribed mRNA catabolic process
GO:0010608	0.000297792	0.999795	151	520	posttranscriptional regulation of gene expression	BP	0.00299532	BP posttranscriptional regulation of gene expression
GO:0043130	0.00030209	0.999854	46	123	ubiquitin binding	MF	0.00303389	MF ubiquitin binding
GO:0003746	0.000302214	0.999826	73	239	translation elongation factor activity	MF	0.00303389	MF translation elongation factor activity
GO:0051194	0.000303393	0.99999	6	7	positive regulation of cofactor metabolic process	BP	0.00303393	BP positive regulation of cofactor metabolic process
GO:1901403	0.000303393	0.99999	6	7	positive regulation of tetrapyrrole metabolic process	BP	0.00303393	BP positive regulation of tetrapyrrole metabolic process
GO:1901465	0.000303393	0.99999	6	7	positive regulation of tetrapyrrole biosynthetic process	BP	0.00303393	BP positive regulation of tetrapyrrole biosynthetic process
GO:1902326	0.000303393	0.99999	6	7	positive regulation of chlorophyll biosynthetic process	BP	0.00303393	BP positive regulation of chlorophyll biosynthetic process
GO:1902626	0.0003052	1	5	5	assembly of large subunit precursor of preribosome	BP	0.00304905	BP assembly of large subunit precursor of preribosome
GO:0046655	0.000306264	0.999934	14	27	folic acid metabolic process	BP	0.00305672	BP folic acid metabolic process
GO:0022838	0.000308877	0.999836	57	173	substrate-specific channel activity	MF	0.00307983	MF substrate-specific channel activity
GO:0009226	0.000311178	0.999857	40	113	nucleotide-sugar biosynthetic process	BP	0.00309978	BP nucleotide-sugar biosynthetic process
GO:0034660	0.000316362	0.999768	211	759	ncRNA metabolic process	BP	0.00314838	BP ncRNA metabolic process
GO:0016684	0.00032081	0.999822	63	210	oxidoreductase activity, acting on peroxide as acceptor	MF	0.00318957	MF oxidoreductase activity, acting on peroxide as acceptor
GO:0003713	0.000335901	0.99986	33	85	transcription coactivator activity	MF	0.0033364	MF transcription coactivator activity
GO:0050265	0.000339	0.999987	7	8	RNA uridylyltransferase activity	MF	0.00336394	MF RNA uridylyltransferase activity
GO:0006656	0.000343136	0.999916	16	31	phosphatidylcholine biosynthetic process	BP	0.00340172	BP phosphatidylcholine biosynthetic process
GO:0005773	0.000350674	0.999731	283	1059	vacuole	CC	0.00347312	CC vacuole
GO:0004725	0.00035621	0.999938	12	20	protein tyrosine phosphatase activity	MF	0.00352457	MF protein tyrosine phosphatase activity
GO:0016857	0.000357261	0.999889	20	47	racemase and epimerase activity, acting on carbohydrates and derivatives	MF	0.00353158	MF racemase and epimerase activity, acting on carbohydrates and derivatives
GO:0018107	0.000358025	0.999887	22	46	peptidyl-threonine phosphorylation	BP	0.00353238	BP peptidyl-threonine phosphorylation
GO:0018210	0.000358025	0.999887	22	46	peptidyl-threonine modification	BP	0.00353238	BP peptidyl-threonine modification
GO:0015030	0.00036111	0.99991	16	32	Cajal body	CC	0.0035591	CC Cajal body
GO:0009240	0.000361768	0.999927	13	24	isopentenyl diphosphate biosynthetic process	BP	0.0035591	BP isopentenyl diphosphate biosynthetic process
GO:0046490	0.000361768	0.999927	13	24	isopentenyl diphosphate metabolic process	BP	0.0035591	BP isopentenyl diphosphate metabolic process
GO:0000976	0.000365252	0.99985	32	80	transcription regulatory region sequence-specific DNA binding	MF	0.00358996	MF transcription regulatory region sequence-specific DNA binding
GO:0005253	0.000370986	0.999933	12	21	anion channel activity	MF	0.00364286	MF anion channel activity
GO:0016744	0.000371453	0.99992	14	26	transferase activity, transferring aldehyde or ketonic groups	MF	0.00364397	MF transferase activity, transferring aldehyde or ketonic groups
GO:0004738	0.000373535	0.999963	8	12	pyruvate dehydrogenase activity	MF	0.00365746	MF pyruvate dehydrogenase activity
GO:0004739	0.000373535	0.999963	8	12	pyruvate dehydrogenase (acetyl-transferring) activity	MF	0.00365746	MF pyruvate dehydrogenase (acetyl-transferring) activity
GO:0051353	0.000376579	0.999947	10	16	positive regulation of oxidoreductase activity	BP	0.00368377	BP positive regulation of oxidoreductase activity
GO:0009060	0.000381946	0.999899	16	36	aerobic respiration	BP	0.00373274	BP aerobic respiration
GO:0034654	0.000382787	0.999703	301	1130	nucleobase-containing compound biosynthetic process	BP	0.00373742	BP nucleobase-containing compound biosynthetic process
GO:0009368	0.000392137	0.999957	9	13	endopeptidase Clp complex	CC	0.0038251	CC endopeptidase Clp complex
GO:0065009	0.000392913	0.999734	136	452	regulation of molecular function	BP	0.00382905	BP regulation of molecular function
GO:0044208	0.000395629	1	5	5	'de novo' AMP biosynthetic process	BP	0.00385188	BP 'de novo' AMP biosynthetic process
GO:0006754	0.000397034	0.999809	42	129	ATP biosynthetic process	BP	0.00386192	BP ATP biosynthetic process
GO:0045300	0.0004102	0.999974	7	9	acyl-[acyl-carrier-protein] desaturase activity	MF	0.00398248	MF acyl-[acyl-carrier-protein] desaturase activity
GO:0102786	0.0004102	0.999974	7	9	stearoyl-[acp] desaturase activity	MF	0.00398248	MF stearoyl-[acp] desaturase activity
GO:0097602	0.000412216	0.999968	7	10	cullin family protein binding	MF	0.0039983	MF cullin family protein binding
GO:0003984	0.000412976	1	5	5	acetolactate synthase activity	MF	0.00400191	MF acetolactate synthase activity
GO:0004128	0.000415212	1	5	5	cytochrome-b5 reductase activity, acting on NAD(P)H	MF	0.00401981	MF cytochrome-b5 reductase activity, acting on NAD(P)H
GO:0009312	0.000417001	0.999821	34	89	oligosaccharide biosynthetic process	BP	0.00403335	BP oligosaccharide biosynthetic process
GO:0009423	0.00041806	0.999945	9	15	chorismate biosynthetic process	BP	0.00403982	BP chorismate biosynthetic process
GO:0032787	0.000419305	0.999673	310	1192	monocarboxylic acid metabolic process	BP	0.00404806	BP monocarboxylic acid metabolic process
GO:0034976	0.000421421	0.99979	47	131	response to endoplasmic reticulum stress	BP	0.0040645	BP response to endoplasmic reticulum stress
GO:0036003	0.000422188	0.999953	9	13	positive regulation of transcription from RNA polymerase II promoter in response to stress	BP	0.0040645	BP positive regulation of transcription from RNA polymerase II promoter in response to stress
GO:0061408	0.000422188	0.999953	9	13	positive regulation of transcription from RNA polymerase II promoter in response to heat stress	BP	0.0040645	BP positive regulation of transcription from RNA polymerase II promoter in response to heat stress
GO:0005787	0.0004319	0.999932	10	18	signal peptidase complex	CC	0.00415412	CC signal peptidase complex
GO:0044451	0.000435979	0.999669	261	924	nucleoplasm part	CC	0.00418946	CC nucleoplasm part
GO:0046923	0.000437036	1	5	5	ER retention sequence binding	MF	0.00419571	MF ER retention sequence binding
GO:0006621	0.000438813	0.999961	8	11	protein retention in ER lumen	BP	0.00420496	BP protein retention in ER lumen
GO:0035437	0.000438813	0.999961	8	11	maintenance of protein localization in endoplasmic reticulum	BP	0.00420496	BP maintenance of protein localization in endoplasmic reticulum
GO:0006638	0.000440953	0.999891	16	30	neutral lipid metabolic process	BP	0.00421763	BP neutral lipid metabolic process
GO:0006639	0.000440953	0.999891	16	30	acylglycerol metabolic process	BP	0.00421763	BP acylglycerol metabolic process
GO:0051345	0.000445478	0.999818	31	76	positive regulation of hydrolase activity	BP	0.00425697	BP positive regulation of hydrolase activity
GO:0019243	0.00044637	0.999954	8	12	methylglyoxal catabolic process to D-lactate via S-lactoyl-glutathione	BP	0.00425762	BP methylglyoxal catabolic process to D-lactate via S-lactoyl-glutathione
GO:0061727	0.00044637	0.999954	8	12	methylglyoxal catabolic process to lactate	BP	0.00425762	BP methylglyoxal catabolic process to lactate
GO:0000304	0.000451426	0.999971	7	9	response to singlet oxygen	BP	0.00430187	BP response to singlet oxygen
GO:0090351	0.000453034	0.999954	8	12	seedling development	BP	0.00431322	BP seedling development
GO:0009695	0.000453656	0.999868	18	40	jasmonic acid biosynthetic process	BP	0.00431516	BP jasmonic acid biosynthetic process
GO:2000030	0.000457724	0.999871	18	37	regulation of response to red or far red light	BP	0.00434985	BP regulation of response to red or far red light
GO:0008614	0.000462313	0.999983	6	7	pyridoxine metabolic process	BP	0.00437735	BP pyridoxine metabolic process
GO:0008615	0.000462313	0.999983	6	7	pyridoxine biosynthetic process	BP	0.00437735	BP pyridoxine biosynthetic process
GO:0042816	0.000462313	0.999983	6	7	vitamin B6 metabolic process	BP	0.00437735	BP vitamin B6 metabolic process
GO:0042819	0.000462313	0.999983	6	7	vitamin B6 biosynthetic process	BP	0.00437735	BP vitamin B6 biosynthetic process
GO:0006625	0.000464525	0.999947	9	13	protein targeting to peroxisome	BP	0.00438268	BP protein targeting to peroxisome
GO:0072662	0.000464525	0.999947	9	13	protein localization to peroxisome	BP	0.00438268	BP protein localization to peroxisome
GO:0072663	0.000464525	0.999947	9	13	establishment of protein localization to peroxisome	BP	0.00438268	BP establishment of protein localization to peroxisome
GO:0006000	0.000464573	0.999952	8	12	fructose metabolic process	BP	0.00438268	BP fructose metabolic process
GO:0010100	0.000473328	0.999969	7	9	negative regulation of photomorphogenesis	BP	0.00445958	BP negative regulation of photomorphogenesis
GO:0003857	0.000473587	0.999946	9	13	3-hydroxyacyl-CoA dehydrogenase activity	MF	0.00445958	MF 3-hydroxyacyl-CoA dehydrogenase activity
GO:0006417	0.000482371	0.999675	126	432	regulation of translation	BP	0.00453815	BP regulation of translation
GO:0042168	0.000503591	0.999917	11	18	heme metabolic process	BP	0.00473348	BP heme metabolic process
GO:0016246	0.000507974	1	5	5	RNA interference	BP	0.00477034	BP RNA interference
GO:0004616	0.000512997	0.999981	6	7	phosphogluconate dehydrogenase (decarboxylating) activity	MF	0.00480441	MF phosphogluconate dehydrogenase (decarboxylating) activity
GO:0019520	0.000512997	0.999981	6	7	aldonic acid metabolic process	BP	0.00480441	BP aldonic acid metabolic process
GO:0019521	0.000512997	0.999981	6	7	D-gluconate metabolic process	BP	0.00480441	BP D-gluconate metabolic process
GO:0042578	0.000525242	0.999644	129	439	phosphoric ester hydrolase activity	MF	0.00491463	MF phosphoric ester hydrolase activity
GO:0008308	0.000543203	0.999906	11	19	voltage-gated anion channel activity	MF	0.00507809	MF voltage-gated anion channel activity
GO:0052689	0.000551294	0.999741	39	109	carboxylic ester hydrolase activity	MF	0.00514907	MF carboxylic ester hydrolase activity
GO:0009840	0.000556313	0.999963	7	9	chloroplastic endopeptidase Clp complex	CC	0.00519125	CC chloroplastic endopeptidase Clp complex
GO:0007030	0.000563404	0.999785	27	63	Golgi organization	BP	0.00525268	BP Golgi organization
GO:1904263	0.000569908	0.999962	7	9	positive regulation of TORC1 signaling	BP	0.00530852	BP positive regulation of TORC1 signaling
GO:0016791	0.000573299	0.999627	105	352	phosphatase activity	MF	0.0053353	MF phosphatase activity
GO:0017101	0.000581464	0.999946	8	11	aminoacyl-tRNA synthetase multienzyme complex	CC	0.00540641	CC aminoacyl-tRNA synthetase multienzyme complex
GO:0006213	0.000582398	0.9998	22	52	pyrimidine nucleoside metabolic process	BP	0.00541023	BP pyrimidine nucleoside metabolic process
GO:0031968	0.000587327	0.999674	60	181	organelle outer membrane	CC	0.00545111	CC organelle outer membrane
GO:0000295	0.000607493	0.999921	9	14	adenine nucleotide transmembrane transporter activity	MF	0.00561808	MF adenine nucleotide transmembrane transporter activity
GO:0005346	0.000607493	0.999921	9	14	purine ribonucleotide transmembrane transporter activity	MF	0.00561808	MF purine ribonucleotide transmembrane transporter activity
GO:0015215	0.000607493	0.999921	9	14	nucleotide transmembrane transporter activity	MF	0.00561808	MF nucleotide transmembrane transporter activity
GO:0015216	0.000607493	0.999921	9	14	purine nucleotide transmembrane transporter activity	MF	0.00561808	MF purine nucleotide transmembrane transporter activity
GO:0006221	0.000610452	0.999764	26	67	pyrimidine nucleotide biosynthetic process	BP	0.0056404	BP pyrimidine nucleotide biosynthetic process
GO:0005080	0.000620765	0.999927	8	13	protein kinase C binding	MF	0.00573057	MF protein kinase C binding
GO:0000813	0.000622576	1	5	5	ESCRT I complex	CC	0.00574215	CC ESCRT I complex
GO:0015298	0.000628384	0.999856	14	26	solute:cation antiporter activity	MF	0.00578048	MF solute:cation antiporter activity
GO:0015299	0.000628384	0.999856	14	26	solute:proton antiporter activity	MF	0.00578048	MF solute:proton antiporter activity
GO:0005548	0.00062841	0.999847	15	28	phospholipid transporter activity	MF	0.00578048	MF phospholipid transporter activity
GO:0046165	0.000634639	0.999759	26	62	alcohol biosynthetic process	BP	0.00583258	BP alcohol biosynthetic process
GO:0005687	0.000637237	0.99988	11	21	U4 snRNP	CC	0.00585125	CC U4 snRNP
GO:0071025	0.000640738	1	5	5	RNA surveillance	BP	0.00587296	BP RNA surveillance
GO:0071027	0.000640738	1	5	5	nuclear RNA surveillance	BP	0.00587296	BP nuclear RNA surveillance
GO:1990726	0.000649844	0.9999	9	17	Lsm1-7-Pat1 complex	CC	0.00595114	CC Lsm1-7-Pat1 complex
GO:0033743	0.000655747	0.999979	5	6	peptide-methionine (R)-S-oxide reductase activity	MF	0.00599988	MF peptide-methionine (R)-S-oxide reductase activity
GO:0035091	0.000657578	0.999688	40	105	phosphatidylinositol binding	MF	0.00601131	MF phosphatidylinositol binding
GO:1901002	0.000659681	0.999854	13	25	positive regulation of response to salt stress	BP	0.0060252	BP positive regulation of response to salt stress
GO:0098656	0.000662824	0.999724	30	76	anion transmembrane transport	BP	0.00604857	BP anion transmembrane transport
GO:0009395	0.00066667	1	5	5	phospholipid catabolic process	BP	0.00607829	BP phospholipid catabolic process
GO:0042719	0.000667322	0.999978	5	6	mitochondrial intermembrane space protein transporter complex	CC	0.00607887	CC mitochondrial intermembrane space protein transporter complex
GO:0031967	0.000678106	0.999494	209	788	organelle envelope	CC	0.00616623	CC organelle envelope
GO:0031975	0.000678106	0.999494	209	788	envelope	CC	0.00616623	CC envelope
GO:0050777	0.000680553	0.999849	13	25	negative regulation of immune response	BP	0.00618303	BP negative regulation of immune response
GO:0051341	0.000688282	0.999889	10	17	regulation of oxidoreductase activity	BP	0.00624776	BP regulation of oxidoreductase activity
GO:0015849	0.000693015	0.999664	41	114	organic acid transport	BP	0.00627969	BP organic acid transport
GO:0046942	0.000693015	0.999664	41	114	carboxylic acid transport	BP	0.00627969	BP carboxylic acid transport
GO:0006565	0.000696782	0.999871	11	20	L-serine catabolic process	BP	0.00629174	BP L-serine catabolic process
GO:0070905	0.000696782	0.999871	11	20	serine binding	MF	0.00629174	MF serine binding
GO:1904481	0.000696782	0.999871	11	20	response to tetrahydrofolate	BP	0.00629174	BP response to tetrahydrofolate
GO:1904482	0.000696782	0.999871	11	20	cellular response to tetrahydrofolate	BP	0.00629174	BP cellular response to tetrahydrofolate
GO:0005769	0.00070181	0.999665	40	106	early endosome	CC	0.00633162	CC early endosome
GO:0070568	0.000706749	0.999846	13	24	guanylyltransferase activity	MF	0.00637061	MF guanylyltransferase activity
GO:0032183	0.000708067	1	5	5	SUMO binding	MF	0.00637692	MF SUMO binding
GO:1900864	0.000734483	0.999835	13	25	mitochondrial RNA modification	BP	0.00660906	BP mitochondrial RNA modification
GO:0030091	0.000737661	0.999818	14	29	protein repair	BP	0.00663189	BP protein repair
GO:0010380	0.000741067	0.999935	7	10	regulation of chlorophyll biosynthetic process	BP	0.00665093	BP regulation of chlorophyll biosynthetic process
GO:1901463	0.000741067	0.999935	7	10	regulation of tetrapyrrole biosynthetic process	BP	0.00665093	BP regulation of tetrapyrrole biosynthetic process
GO:0051262	0.000743564	0.999767	18	44	protein tetramerization	BP	0.00666755	BP protein tetramerization
GO:1901701	0.000744747	0.999578	62	187	cellular response to oxygen-containing compound	BP	0.00667236	BP cellular response to oxygen-containing compound
GO:0005545	0.000750749	0.99987	11	18	1-phosphatidylinositol binding	MF	0.00672031	MF 1-phosphatidylinositol binding
GO:0051291	0.000756449	0.99981	14	30	protein heterooligomerization	BP	0.00676547	BP protein heterooligomerization
GO:1900376	0.000762275	0.999925	8	11	regulation of secondary metabolite biosynthetic process	BP	0.00681168	BP regulation of secondary metabolite biosynthetic process
GO:0030658	0.00076953	0.999748	20	45	transport vesicle membrane	CC	0.00687057	CC transport vesicle membrane
GO:0005744	0.00077081	0.999952	6	8	TIM23 mitochondrial import inner membrane translocase complex	CC	0.00687605	CC TIM23 mitochondrial import inner membrane translocase complex
GO:0008553	0.000772882	0.999708	25	59	proton-exporting ATPase activity, phosphorylative mechanism	MF	0.00688858	MF proton-exporting ATPase activity, phosphorylative mechanism
GO:0042409	0.000779994	0.999904	8	13	caffeoyl-CoA O-methyltransferase activity	MF	0.00693903	MF caffeoyl-CoA O-methyltransferase activity
GO:0019863	0.00078065	0.999951	6	8	IgE binding	MF	0.00693903	MF IgE binding
GO:0019865	0.00078065	0.999951	6	8	immunoglobulin binding	MF	0.00693903	MF immunoglobulin binding
GO:0000339	0.000781229	0.999923	8	11	RNA cap binding	MF	0.00693903	MF RNA cap binding
GO:0005092	0.0007884	0.999968	6	7	GDP-dissociation inhibitor activity	MF	0.00699671	MF GDP-dissociation inhibitor activity
GO:0030162	0.000789854	0.999763	18	38	regulation of proteolysis	BP	0.00700359	BP regulation of proteolysis
GO:0000153	0.000790886	0.999951	6	8	cytoplasmic ubiquitin ligase complex	CC	0.00700673	CC cytoplasmic ubiquitin ligase complex
GO:0004512	0.000803732	0.999967	6	7	inositol-3-phosphate synthase activity	MF	0.00711444	MF inositol-3-phosphate synthase activity
GO:0099516	0.000817803	0.999667	28	70	ion antiporter activity	MF	0.0072328	MF ion antiporter activity
GO:0009085	0.000820564	0.999831	12	22	lysine biosynthetic process	BP	0.007251	BP lysine biosynthetic process
GO:0034622	0.00082456	0.999339	348	1397	cellular protein-containing complex assembly	BP	0.00728009	BP cellular protein-containing complex assembly
GO:0008379	0.000833784	0.999847	10	20	thioredoxin peroxidase activity	MF	0.00735524	MF thioredoxin peroxidase activity
GO:0009092	0.000854743	0.999883	9	14	homoserine metabolic process	BP	0.0075337	BP homoserine metabolic process
GO:0006515	0.000861442	0.999656	27	66	protein quality control for misfolded or incompletely synthesized proteins	BP	0.00758627	BP protein quality control for misfolded or incompletely synthesized proteins
GO:0044183	0.000863397	0.999524	55	168	protein binding involved in protein folding	MF	0.00759701	MF protein binding involved in protein folding
GO:0006694	0.000864828	0.999676	24	58	steroid biosynthetic process	BP	0.00760137	BP steroid biosynthetic process
GO:0046912	0.000865364	0.99976	16	33	transferase activity, transferring acyl groups, acyl groups converted into alkyl on transfer	MF	0.00760137	MF transferase activity, transferring acyl groups, acyl groups converted into alkyl on transfer
GO:0071007	0.000886951	0.99974	17	36	U2-type catalytic step 2 spliceosome	CC	0.00778437	CC U2-type catalytic step 2 spliceosome
GO:0089701	0.000890055	0.999935	7	9	U2AF	CC	0.00779866	CC U2AF
GO:0008299	0.000890089	0.999587	36	96	isoprenoid biosynthetic process	BP	0.00779866	BP isoprenoid biosynthetic process
GO:0005047	0.000895532	1	5	5	signal recognition particle binding	MF	0.0078397	MF signal recognition particle binding
GO:0070482	0.000902553	0.999669	23	55	response to oxygen levels	BP	0.00789447	BP response to oxygen levels
GO:0048449	0.000911673	0.999865	9	15	floral organ formation	BP	0.0079675	BP floral organ formation
GO:0071322	0.000943807	0.999841	10	17	cellular response to carbohydrate stimulus	BP	0.00824136	BP cellular response to carbohydrate stimulus
GO:0016553	0.000947769	0.999801	12	22	base conversion or substitution editing	BP	0.00826627	BP base conversion or substitution editing
GO:0098772	0.000948261	0.999295	193	741	molecular function regulator	MF	0.00826627	MF molecular function regulator
GO:0001228	0.000961254	0.999693	19	41	DNA-binding transcription activator activity, RNA polymerase II-specific	MF	0.00836244	MF DNA-binding transcription activator activity, RNA polymerase II-specific
GO:0060263	0.000961721	0.9999	7	11	regulation of respiratory burst	BP	0.00836244	BP regulation of respiratory burst
GO:0060267	0.000961721	0.9999	7	11	positive regulation of respiratory burst	BP	0.00836244	BP positive regulation of respiratory burst
GO:0043547	0.00097953	0.999663	21	47	positive regulation of GTPase activity	BP	0.00851013	BP positive regulation of GTPase activity
GO:0009112	0.000989251	0.999597	27	69	nucleobase metabolic process	BP	0.00858736	BP nucleobase metabolic process
GO:0016627	0.000997448	0.99952	37	109	oxidoreductase activity, acting on the CH-CH group of donors	MF	0.00865125	MF oxidoreductase activity, acting on the CH-CH group of donors
GO:0035601	0.0010029	0.999811	11	19	protein deacylation	BP	0.00868392	BP protein deacylation
GO:0098732	0.0010029	0.999811	11	19	macromolecule deacylation	BP	0.00868392	BP macromolecule deacylation
GO:0030165	0.00100936	1	4	4	PDZ domain binding	MF	0.00873026	MF PDZ domain binding
GO:0016052	0.00100994	0.999288	140	512	carbohydrate catabolic process	BP	0.00873026	BP carbohydrate catabolic process
GO:0051117	0.00101286	0.999699	17	36	ATPase binding	MF	0.00874816	MF ATPase binding
GO:1901476	0.00101961	0.99967	19	42	NA	NA	0.00877577	none
GO:0009991	0.00101966	0.999384	72	234	response to extracellular stimulus	BP	0.00877577	BP response to extracellular stimulus
GO:0006577	0.00102285	0.999905	7	10	amino-acid betaine metabolic process	BP	0.00877577	BP amino-acid betaine metabolic process
GO:0006578	0.00102285	0.999905	7	10	amino-acid betaine biosynthetic process	BP	0.00877577	BP amino-acid betaine biosynthetic process
GO:0008802	0.00102285	0.999905	7	10	betaine-aldehyde dehydrogenase activity	MF	0.00877577	MF betaine-aldehyde dehydrogenase activity
GO:0019285	0.00102285	0.999905	7	10	glycine betaine biosynthetic process from choline	BP	0.00877577	BP glycine betaine biosynthetic process from choline
GO:0031455	0.00102285	0.999905	7	10	glycine betaine metabolic process	BP	0.00877577	BP glycine betaine metabolic process
GO:0031456	0.00102285	0.999905	7	10	glycine betaine biosynthetic process	BP	0.00877577	BP glycine betaine biosynthetic process
GO:0047641	0.00102508	1	4	4	aldose-6-phosphate reductase (NADPH) activity	MF	0.00878765	MF aldose-6-phosphate reductase (NADPH) activity
GO:0043067	0.00102817	0.999455	48	142	regulation of programmed cell death	BP	0.00880678	BP regulation of programmed cell death
GO:0071496	0.00103255	0.999412	59	183	cellular response to external stimulus	BP	0.00883701	BP cellular response to external stimulus
GO:1904963	0.00106999	0.999961	5	6	regulation of phytol biosynthetic process	BP	0.00914227	BP regulation of phytol biosynthetic process
GO:1904964	0.00106999	0.999961	5	6	positive regulation of phytol biosynthetic process	BP	0.00914227	BP positive regulation of phytol biosynthetic process
GO:0030662	0.00107142	0.999583	25	60	coated vesicle membrane	CC	0.00914695	CC coated vesicle membrane
GO:0016747	0.00109176	0.999273	106	356	transferase activity, transferring acyl groups other than amino-acyl groups	MF	0.00931287	MF transferase activity, transferring acyl groups other than amino-acyl groups
GO:0003756	0.00110215	0.999679	16	35	protein disulfide isomerase activity	MF	0.00938602	MF protein disulfide isomerase activity
GO:0016864	0.00110215	0.999679	16	35	intramolecular oxidoreductase activity, transposing S-S bonds	MF	0.00938602	MF intramolecular oxidoreductase activity, transposing S-S bonds
GO:0009247	0.00112211	0.99959	22	53	glycolipid biosynthetic process	BP	0.00954809	BP glycolipid biosynthetic process
GO:0046134	0.00112906	0.999597	21	51	pyrimidine nucleoside biosynthetic process	BP	0.00959934	BP pyrimidine nucleoside biosynthetic process
GO:0016236	0.00115732	0.999511	29	71	macroautophagy	BP	0.00983149	BP macroautophagy
GO:0006545	0.00116228	0.999689	14	31	glycine biosynthetic process	BP	0.00986553	BP glycine biosynthetic process
GO:0030838	0.00118878	0.999843	8	13	positive regulation of actin filament polymerization	BP	0.0100822	BP positive regulation of actin filament polymerization
GO:0043198	0.00120526	1	4	4	dendritic shaft	CC	0.0102135	CC dendritic shaft
GO:0010475	0.00121007	0.999946	6	7	galactose-1-phosphate guanylyltransferase (GDP) activity	MF	0.0102291	MF galactose-1-phosphate guanylyltransferase (GDP) activity
GO:0080047	0.00121007	0.999946	6	7	GDP-L-galactose phosphorylase activity	MF	0.0102291	MF GDP-L-galactose phosphorylase activity
GO:0080048	0.00121007	0.999946	6	7	GDP-D-glucose phosphorylase activity	MF	0.0102291	MF GDP-D-glucose phosphorylase activity
GO:0004843	0.00122488	0.999466	30	77	thiol-dependent ubiquitin-specific protease activity	MF	0.0103459	MF thiol-dependent ubiquitin-specific protease activity
GO:0070838	0.00123843	0.99949	27	67	divalent metal ion transport	BP	0.0104432	BP divalent metal ion transport
GO:0072511	0.00123843	0.99949	27	67	divalent inorganic cation transport	BP	0.0104432	BP divalent inorganic cation transport
GO:0046467	0.00125138	0.999443	31	82	membrane lipid biosynthetic process	BP	0.0105438	BP membrane lipid biosynthetic process
GO:0045862	0.00125588	0.999659	15	30	positive regulation of proteolysis	BP	0.0105731	BP positive regulation of proteolysis
GO:0036293	0.00126594	0.999533	22	53	response to decreased oxygen levels	BP	0.0106492	BP response to decreased oxygen levels
GO:0005788	0.00127769	0.999292	52	162	endoplasmic reticulum lumen	CC	0.0107393	CC endoplasmic reticulum lumen
GO:0007219	0.00128728	0.999911	6	8	Notch signaling pathway	BP	0.010807	BP Notch signaling pathway
GO:0006364	0.00128794	0.999106	124	444	rRNA processing	BP	0.010807	BP rRNA processing
GO:0070403	0.00128889	0.999679	13	27	NAD+ binding	MF	0.010807	MF NAD+ binding
GO:0006210	0.00130881	0.99995	5	6	thymine catabolic process	BP	0.0109562	BP thymine catabolic process
GO:0019859	0.00130881	0.99995	5	6	thymine metabolic process	BP	0.0109562	BP thymine metabolic process
GO:0071826	0.0013138	0.99903	176	649	ribonucleoprotein complex subunit organization	BP	0.0109891	BP ribonucleoprotein complex subunit organization
GO:0006091	0.00132296	0.99901	186	769	generation of precursor metabolites and energy	BP	0.0110568	BP generation of precursor metabolites and energy
GO:0044093	0.00133751	0.999155	83	264	positive regulation of molecular function	BP	0.0111694	BP positive regulation of molecular function
GO:0005351	0.00134328	0.999737	11	19	carbohydrate:proton symporter activity	MF	0.0111994	MF carbohydrate:proton symporter activity
GO:0005402	0.00134328	0.999737	11	19	carbohydrate:cation symporter activity	MF	0.0111994	MF carbohydrate:cation symporter activity
GO:0080183	0.00136721	0.999947	5	6	response to photooxidative stress	BP	0.0113897	BP response to photooxidative stress
GO:0016862	0.00136847	0.999847	7	11	intramolecular oxidoreductase activity, interconverting keto- and enol-groups	MF	0.011391	MF intramolecular oxidoreductase activity, interconverting keto- and enol-groups
GO:0005200	0.00138505	0.999284	42	129	structural constituent of cytoskeleton	MF	0.0115198	MF structural constituent of cytoskeleton
GO:0042743	0.00139003	0.999263	44	144	hydrogen peroxide metabolic process	BP	0.0115519	BP hydrogen peroxide metabolic process
GO:0015144	0.0014027	0.999546	18	40	carbohydrate transmembrane transporter activity	MF	0.0116478	MF carbohydrate transmembrane transporter activity
GO:0005746	0.00141855	0.999916	5	7	mitochondrial respiratory chain	CC	0.01177	CC mitochondrial respiratory chain
GO:0004791	0.00141982	0.999945	5	6	thioredoxin-disulfide reductase activity	MF	0.0117711	MF thioredoxin-disulfide reductase activity
GO:0006574	0.00142843	1	4	4	valine catabolic process	BP	0.0118329	BP valine catabolic process
GO:0019853	0.00142981	0.999645	13	26	L-ascorbic acid biosynthetic process	BP	0.0118349	BP L-ascorbic acid biosynthetic process
GO:0044297	0.0014318	0.999599	15	31	cell body	CC	0.0118419	CC cell body
GO:0010008	0.0014371	0.999016	117	388	endosome membrane	CC	0.0118762	CC endosome membrane
GO:0045948	0.00145	0.999836	7	11	positive regulation of translational initiation	BP	0.0119732	BP positive regulation of translational initiation
GO:0015491	0.00146013	0.999644	13	25	cation:cation antiporter activity	MF	0.0120473	MF cation:cation antiporter activity
GO:0042744	0.00146279	0.999229	43	141	hydrogen peroxide catabolic process	BP	0.0120595	BP hydrogen peroxide catabolic process
GO:0015985	0.00149322	0.999241	39	124	energy coupled proton transport, down electrochemical gradient	BP	0.0122839	BP energy coupled proton transport, down electrochemical gradient
GO:0015986	0.00149322	0.999241	39	124	ATP synthesis coupled proton transport	BP	0.0122839	BP ATP synthesis coupled proton transport
GO:0006613	0.00149476	0.999812	8	12	cotranslational protein targeting to membrane	BP	0.0122839	BP cotranslational protein targeting to membrane
GO:0006614	0.00149476	0.999812	8	12	SRP-dependent cotranslational protein targeting to membrane	BP	0.0122839	BP SRP-dependent cotranslational protein targeting to membrane
GO:1902582	0.00150475	0.998989	105	354	NA	NA	0.0123375	none
GO:0004165	0.00150725	0.99981	8	12	dodecenoyl-CoA delta-isomerase activity	MF	0.0123375	MF dodecenoyl-CoA delta-isomerase activity
GO:0004300	0.00150725	0.99981	8	12	enoyl-CoA hydratase activity	MF	0.0123375	MF enoyl-CoA hydratase activity
GO:0008692	0.00150725	0.99981	8	12	3-hydroxybutyryl-CoA epimerase activity	MF	0.0123375	MF 3-hydroxybutyryl-CoA epimerase activity
GO:0016856	0.00150725	0.99981	8	12	racemase and epimerase activity, acting on hydroxy acids and derivatives	MF	0.0123375	MF racemase and epimerase activity, acting on hydroxy acids and derivatives
GO:0006820	0.0015181	0.999053	77	243	anion transport	BP	0.0124164	BP anion transport
GO:0006896	0.0015248	0.999523	17	37	Golgi to vacuole transport	BP	0.0124614	BP Golgi to vacuole transport
GO:0031369	0.00153178	0.999516	17	38	translation initiation factor binding	MF	0.0125028	MF translation initiation factor binding
GO:0017169	0.00153229	1	4	4	CDP-alcohol phosphatidyltransferase activity	MF	0.0125028	MF CDP-alcohol phosphatidyltransferase activity
GO:0009218	0.00154192	0.999448	20	49	pyrimidine ribonucleotide metabolic process	BP	0.0125418	BP pyrimidine ribonucleotide metabolic process
GO:0009220	0.00154192	0.999448	20	49	pyrimidine ribonucleotide biosynthetic process	BP	0.0125418	BP pyrimidine ribonucleotide biosynthetic process
GO:0046131	0.00154192	0.999448	20	49	pyrimidine ribonucleoside metabolic process	BP	0.0125418	BP pyrimidine ribonucleoside metabolic process
GO:0046132	0.00154192	0.999448	20	49	pyrimidine ribonucleoside biosynthetic process	BP	0.0125418	BP pyrimidine ribonucleoside biosynthetic process
GO:0046688	0.00154517	0.999655	11	23	response to copper ion	BP	0.0125583	BP response to copper ion
GO:0030732	0.00154817	1	4	4	methionine S-methyltransferase activity	MF	0.0125728	MF methionine S-methyltransferase activity
GO:0090567	0.001553	0.99893	118	397	reproductive shoot system development	BP	0.0126021	BP reproductive shoot system development
GO:0035966	0.00156491	0.999113	54	169	response to topologically incorrect protein	BP	0.0126888	BP response to topologically incorrect protein
GO:0016408	0.00158359	0.999731	9	16	C-acyltransferase activity	MF	0.0128302	MF C-acyltransferase activity
GO:0030833	0.00158985	0.999544	15	32	regulation of actin filament polymerization	BP	0.0128708	BP regulation of actin filament polymerization
GO:0051336	0.00162295	0.99917	41	115	regulation of hydrolase activity	BP	0.0131285	BP regulation of hydrolase activity
GO:0018444	0.00164748	0.999789	8	12	translation release factor complex	CC	0.0133165	CC translation release factor complex
GO:0019201	0.00165754	0.999673	10	19	NA	NA	0.0133873	none
GO:0000155	0.00166122	0.999664	11	19	phosphorelay sensor kinase activity	MF	0.0134066	MF phosphorelay sensor kinase activity
GO:0032008	0.00166554	0.99983	7	10	positive regulation of TOR signaling	BP	0.0134205	BP positive regulation of TOR signaling
GO:1903432	0.00166554	0.99983	7	10	regulation of TORC1 signaling	BP	0.0134205	BP regulation of TORC1 signaling
GO:0030490	0.00168468	0.999197	33	99	maturation of SSU-rRNA	BP	0.0135641	BP maturation of SSU-rRNA
GO:0046873	0.00169215	0.999023	58	172	metal ion transmembrane transporter activity	MF	0.0136137	MF metal ion transmembrane transporter activity
GO:0004312	0.00169743	0.999633	11	21	fatty acid synthase activity	MF	0.0136455	MF fatty acid synthase activity
GO:0005347	0.00171539	0.999758	8	13	ATP transmembrane transporter activity	MF	0.0137684	MF ATP transmembrane transporter activity
GO:0015217	0.00171539	0.999758	8	13	ADP transmembrane transporter activity	MF	0.0137684	MF ADP transmembrane transporter activity
GO:0016833	0.00171737	0.999823	7	10	oxo-acid-lyase activity	MF	0.0137736	MF oxo-acid-lyase activity
GO:0080156	0.00172044	0.99959	12	24	mitochondrial mRNA modification	BP	0.0137875	BP mitochondrial mRNA modification
GO:0030127	0.00173333	0.999293	25	62	COPII vesicle coat	CC	0.0138801	CC COPII vesicle coat
GO:0048030	0.00177299	0.999732	8	14	disaccharide binding	MF	0.0141757	MF disaccharide binding
GO:0070492	0.00177299	0.999732	8	14	oligosaccharide binding	MF	0.0141757	MF oligosaccharide binding
GO:0019783	0.00177824	0.999078	42	118	ubiquitin-like protein-specific protease activity	MF	0.014199	MF ubiquitin-like protein-specific protease activity
GO:0005736	0.00177865	0.999552	12	27	RNA polymerase I complex	CC	0.014199	CC RNA polymerase I complex
GO:0005125	0.00178238	0.999838	6	9	cytokine activity	MF	0.0142178	MF cytokine activity
GO:0042887	0.00179064	0.999143	34	94	amide transmembrane transporter activity	MF	0.0142726	MF amide transmembrane transporter activity
GO:0046500	0.00179817	0.999364	19	47	S-adenosylmethionine metabolic process	BP	0.0143216	BP S-adenosylmethionine metabolic process
GO:0006641	0.00182388	0.999762	8	12	triglyceride metabolic process	BP	0.0145152	BP triglyceride metabolic process
GO:0006629	0.0018384	0.998493	381	1469	lipid metabolic process	BP	0.0146195	BP lipid metabolic process
GO:0016125	0.00184124	0.999222	26	68	sterol metabolic process	BP	0.0146308	BP sterol metabolic process
GO:0004392	0.00184584	1	4	4	heme oxygenase (decyclizing) activity	MF	0.0146561	MF heme oxygenase (decyclizing) activity
GO:0016229	0.0018588	1	4	4	steroid dehydrogenase activity	MF	0.0147476	MF steroid dehydrogenase activity
GO:0004766	0.00188107	0.999922	5	6	spermidine synthase activity	MF	0.0149128	MF spermidine synthase activity
GO:0006471	0.00189974	0.999607	10	20	protein ADP-ribosylation	BP	0.0150493	BP protein ADP-ribosylation
GO:0001934	0.00190321	0.999152	29	76	positive regulation of protein phosphorylation	BP	0.0150652	BP positive regulation of protein phosphorylation
GO:0047262	0.00190655	0.999449	15	31	polygalacturonate 4-alpha-galacturonosyltransferase activity	MF	0.0150801	MF polygalacturonate 4-alpha-galacturonosyltransferase activity
GO:0000105	0.00194817	1	4	4	histidine biosynthetic process	BP	0.015374	BP histidine biosynthetic process
GO:0006547	0.00194817	1	4	4	histidine metabolic process	BP	0.015374	BP histidine metabolic process
GO:0052803	0.00194817	1	4	4	imidazole-containing compound metabolic process	BP	0.015374	BP imidazole-containing compound metabolic process
GO:0019788	0.00195151	0.9997	8	14	NEDD8 transferase activity	MF	0.0153886	MF NEDD8 transferase activity
GO:0001101	0.00195882	0.998406	344	1378	response to acid chemical	BP	0.0154345	BP response to acid chemical
GO:0016763	0.00196249	0.999285	20	48	transferase activity, transferring pentosyl groups	MF	0.0154516	MF transferase activity, transferring pentosyl groups
GO:0007186	0.00200316	0.999259	21	48	G protein-coupled receptor signaling pathway	BP	0.0157598	BP G protein-coupled receptor signaling pathway
GO:0006906	0.00202573	0.999252	20	50	vesicle fusion	BP	0.0159252	BP vesicle fusion
GO:1902494	0.00203017	0.998285	518	2046	catalytic complex	CC	0.0159447	CC catalytic complex
GO:0001085	0.00203129	0.999454	14	27	RNA polymerase II transcription factor binding	MF	0.0159447	MF RNA polymerase II transcription factor binding
GO:0034513	0.00205031	0.999868	5	7	box H/ACA snoRNA binding	MF	0.0160818	MF box H/ACA snoRNA binding
GO:1902533	0.00205867	0.999399	15	31	positive regulation of intracellular signal transduction	BP	0.0161351	BP positive regulation of intracellular signal transduction
GO:0009569	0.0020768	0.999911	5	6	chloroplast starch grain	CC	0.0162402	CC chloroplast starch grain
GO:0043036	0.0020768	0.999911	5	6	starch grain	CC	0.0162402	CC starch grain
GO:1901982	0.0020768	0.999911	5	6	maltose binding	MF	0.0162402	MF maltose binding
GO:0070402	0.00208113	0.999516	11	23	NADPH binding	MF	0.016255	MF NADPH binding
GO:0060628	0.00208184	0.999321	17	38	regulation of ER to Golgi vesicle-mediated transport	BP	0.016255	BP regulation of ER to Golgi vesicle-mediated transport
GO:0046486	0.00210127	0.998621	90	288	glycerolipid metabolic process	BP	0.0163944	BP glycerolipid metabolic process
GO:0009415	0.0021067	0.998419	177	699	response to water	BP	0.0164243	BP response to water
GO:0001678	0.00211582	0.999643	9	15	cellular glucose homeostasis	BP	0.0164706	BP cellular glucose homeostasis
GO:0042593	0.00211582	0.999643	9	15	glucose homeostasis	BP	0.0164706	BP glucose homeostasis
GO:0009314	0.00212811	0.998366	210	796	response to radiation	BP	0.0165537	BP response to radiation
GO:0005798	0.00213085	0.999668	8	14	Golgi-associated vesicle	CC	0.0165626	CC Golgi-associated vesicle
GO:0016621	0.00216612	0.999736	7	11	cinnamoyl-CoA reductase activity	MF	0.0168241	MF cinnamoyl-CoA reductase activity
GO:0016655	0.00216819	0.998958	32	98	oxidoreductase activity, acting on NAD(P)H, quinone or similar compound as acceptor	MF	0.0168275	MF oxidoreductase activity, acting on NAD(P)H, quinone or similar compound as acceptor
GO:0071495	0.0021751	0.998783	50	148	cellular response to endogenous stimulus	BP	0.0168685	BP cellular response to endogenous stimulus
GO:0000038	0.00218287	0.999906	5	6	very long-chain fatty acid metabolic process	BP	0.016916	BP very long-chain fatty acid metabolic process
GO:0008138	0.00218647	0.999705	8	12	protein tyrosine/serine/threonine phosphatase activity	MF	0.0169312	MF protein tyrosine/serine/threonine phosphatase activity
GO:0016780	0.00219455	0.999905	5	6	phosphotransferase activity, for other substituted phosphate groups	MF	0.016981	MF phosphotransferase activity, for other substituted phosphate groups
GO:0004347	0.00222706	0.999826	6	8	glucose-6-phosphate isomerase activity	MF	0.0172197	MF glucose-6-phosphate isomerase activity
GO:0006121	0.00222947	0.999787	6	9	mitochondrial electron transport, succinate to ubiquinone	BP	0.0172254	BP mitochondrial electron transport, succinate to ubiquinone
GO:0003747	0.00223645	0.999619	9	15	translation release factor activity	MF	0.0172536	MF translation release factor activity
GO:0008079	0.00223645	0.999619	9	15	translation termination factor activity	MF	0.0172536	MF translation termination factor activity
GO:0045182	0.00225055	1	4	4	translation regulator activity	MF	0.0173494	MF translation regulator activity
GO:0022618	0.00225583	0.998317	171	636	ribonucleoprotein complex assembly	BP	0.0173771	BP ribonucleoprotein complex assembly
GO:0045793	0.00232956	0.999816	6	8	positive regulation of cell size	BP	0.0179317	BP positive regulation of cell size
GO:0010467	0.00234969	1	4	4	gene expression	BP	0.0180732	BP gene expression
GO:0070405	0.00235171	0.999683	7	12	ammonium ion binding	MF	0.0180753	MF ammonium ion binding
GO:0004167	0.00235623	0.999843	5	7	dopachrome isomerase activity	MF	0.0180828	MF dopachrome isomerase activity
GO:0050178	0.00235623	0.999843	5	7	phenylpyruvate tautomerase activity	MF	0.0180828	MF phenylpyruvate tautomerase activity
GO:0042761	0.00235794	1	4	4	very long-chain fatty acid biosynthetic process	BP	0.0180828	BP very long-chain fatty acid biosynthetic process
GO:0044390	0.00235983	0.999426	12	23	ubiquitin-like protein conjugating enzyme binding	MF	0.0180838	MF ubiquitin-like protein conjugating enzyme binding
GO:0016774	0.00237008	0.999198	17	41	phosphotransferase activity, carboxyl group as acceptor	MF	0.0181416	MF phosphotransferase activity, carboxyl group as acceptor
GO:0015914	0.00237088	0.999385	13	25	phospholipid transport	BP	0.0181416	BP phospholipid transport
GO:0032479	0.00238303	0.999895	5	6	regulation of type I interferon production	BP	0.0182211	BP regulation of type I interferon production
GO:0032781	0.00239744	1	4	4	positive regulation of ATPase activity	BP	0.0183177	BP positive regulation of ATPase activity
GO:0017004	0.00244452	0.999762	6	9	cytochrome complex assembly	BP	0.0186636	BP cytochrome complex assembly
GO:1903509	0.0024627	0.998955	25	65	liposaccharide metabolic process	BP	0.0187885	BP liposaccharide metabolic process
GO:0008250	0.00248091	0.999227	15	35	oligosaccharyltransferase complex	CC	0.018911	CC oligosaccharyltransferase complex
GO:0004605	0.00248241	1	4	4	phosphatidate cytidylyltransferase activity	MF	0.018911	MF phosphatidate cytidylyltransferase activity
GO:0016842	0.00248583	1	4	4	amidine-lyase activity	MF	0.0189207	MF amidine-lyase activity
GO:0031344	0.00248735	0.99939	12	23	regulation of cell projection organization	BP	0.0189207	BP regulation of cell projection organization
GO:0006108	0.00248987	0.999081	19	49	malate metabolic process	BP	0.0189259	BP malate metabolic process
GO:0008187	0.00250094	0.999058	20	50	poly-pyrimidine tract binding	MF	0.0189961	MF poly-pyrimidine tract binding
GO:0006664	0.0025115	0.998954	24	62	glycolipid metabolic process	BP	0.0190623	BP glycolipid metabolic process
GO:1902532	0.00255286	0.998928	25	61	negative regulation of intracellular signal transduction	BP	0.019362	BP negative regulation of intracellular signal transduction
GO:0071407	0.0025577	0.999039	20	49	cellular response to organic cyclic compound	BP	0.0193845	BP cellular response to organic cyclic compound
GO:0016301	0.00256496	0.997844	473	1788	kinase activity	MF	0.0194252	MF kinase activity
GO:0000177	0.00259102	1	4	4	cytoplasmic exosome (RNase complex)	CC	0.0196083	CC cytoplasmic exosome (RNase complex)
GO:0019220	0.00261833	0.998325	77	248	regulation of phosphate metabolic process	BP	0.0197859	BP regulation of phosphate metabolic process
GO:0051174	0.00261833	0.998325	77	248	regulation of phosphorus metabolic process	BP	0.0197859	BP regulation of phosphorus metabolic process
GO:0044438	0.00267377	0.998712	32	90	microbody part	CC	0.0201754	CC microbody part
GO:0044439	0.00267377	0.998712	32	90	peroxisomal part	CC	0.0201754	CC peroxisomal part
GO:0000470	0.00267928	0.998745	29	88	maturation of LSU-rRNA	BP	0.0201892	BP maturation of LSU-rRNA
GO:1903706	0.00267951	0.999699	7	10	regulation of hemopoiesis	BP	0.0201892	BP regulation of hemopoiesis
GO:0035266	0.00268161	0.999431	10	19	meristem growth	BP	0.0201902	BP meristem growth
GO:0016482	0.00268928	0.998858	25	63	cytosolic transport	BP	0.0202333	BP cytosolic transport
GO:0051119	0.00271867	0.999268	13	26	sugar transmembrane transporter activity	MF	0.0204268	MF sugar transmembrane transporter activity
GO:0006825	0.00271937	0.999599	7	13	copper ion transport	BP	0.0204268	BP copper ion transport
GO:0030891	0.00272094	0.999812	5	7	VCB complex	CC	0.0204268	CC VCB complex
GO:0009011	0.00276945	0.999687	7	10	starch synthase activity	MF	0.0207608	MF starch synthase activity
GO:0033201	0.00276945	0.999687	7	10	alpha-1,4-glucan synthase activity	MF	0.0207608	MF alpha-1,4-glucan synthase activity
GO:0019439	0.0027821	0.998047	115	412	aromatic compound catabolic process	BP	0.0208405	BP aromatic compound catabolic process
GO:0006490	0.00280094	1	4	4	oligosaccharide-lipid intermediate biosynthetic process	BP	0.0209664	BP oligosaccharide-lipid intermediate biosynthetic process
GO:0070536	0.00282174	0.99987	5	6	protein K63-linked deubiquitination	BP	0.0211003	BP protein K63-linked deubiquitination
GO:0010231	0.00282495	1	4	4	maintenance of seed dormancy	BP	0.0211003	BP maintenance of seed dormancy
GO:0097437	0.00282495	1	4	4	maintenance of dormancy	BP	0.0211003	BP maintenance of dormancy
GO:0009567	0.00283006	0.999869	5	6	double fertilization forming a zygote and endosperm	BP	0.0211232	BP double fertilization forming a zygote and endosperm
GO:0048284	0.002835	0.998475	42	125	organelle fusion	BP	0.0211448	BP organelle fusion
GO:0048608	0.00284781	0.997936	139	483	reproductive structure development	BP	0.021225	BP reproductive structure development
GO:0018342	0.0028846	0.999866	5	6	protein prenylation	BP	0.0214528	BP protein prenylation
GO:0018344	0.0028846	0.999866	5	6	protein geranylgeranylation	BP	0.0214528	BP protein geranylgeranylation
GO:0097354	0.0028846	0.999866	5	6	prenylation	BP	0.0214528	BP prenylation
GO:0004702	0.00289864	0.998951	19	43	NA	NA	0.0215262	none
GO:0005057	0.00289864	0.998951	19	43	NA	NA	0.0215262	none
GO:0033500	0.00291878	0.999393	10	18	carbohydrate homeostasis	BP	0.0216602	BP carbohydrate homeostasis
GO:0043634	0.00293811	1	4	4	polyadenylation-dependent ncRNA catabolic process	BP	0.0217412	BP polyadenylation-dependent ncRNA catabolic process
GO:0071029	0.00293811	1	4	4	nuclear ncRNA surveillance	BP	0.0217412	BP nuclear ncRNA surveillance
GO:0071035	0.00293811	1	4	4	nuclear polyadenylation-dependent rRNA catabolic process	BP	0.0217412	BP nuclear polyadenylation-dependent rRNA catabolic process
GO:0071046	0.00293811	1	4	4	nuclear polyadenylation-dependent ncRNA catabolic process	BP	0.0217412	BP nuclear polyadenylation-dependent ncRNA catabolic process
GO:0009416	0.00296098	0.99772	201	766	response to light stimulus	BP	0.0218947	BP response to light stimulus
GO:0032543	0.00298256	0.999357	10	19	mitochondrial translation	BP	0.0220385	BP mitochondrial translation
GO:0004069	0.00298511	0.999416	9	17	L-aspartate:2-oxoglutarate aminotransferase activity	MF	0.0220416	MF L-aspartate:2-oxoglutarate aminotransferase activity
GO:0016579	0.00299949	0.998349	45	131	protein deubiquitination	BP	0.022132	BP protein deubiquitination
GO:0044843	0.00301094	0.999461	9	15	cell cycle G1/S phase transition	BP	0.0222006	BP cell cycle G1/S phase transition
GO:0015980	0.00301921	0.998674	25	71	energy derivation by oxidation of organic compounds	BP	0.0222456	BP energy derivation by oxidation of organic compounds
GO:0033319	0.00303843	0.99919	12	26	UDP-D-xylose metabolic process	BP	0.0223395	BP UDP-D-xylose metabolic process
GO:0033320	0.00303843	0.99919	12	26	UDP-D-xylose biosynthetic process	BP	0.0223395	BP UDP-D-xylose biosynthetic process
GO:0048040	0.00303843	0.99919	12	26	UDP-glucuronate decarboxylase activity	MF	0.0223395	MF UDP-glucuronate decarboxylase activity
GO:0055082	0.00304502	0.998122	65	204	cellular chemical homeostasis	BP	0.022372	BP cellular chemical homeostasis
GO:0016053	0.00305301	0.997528	303	1188	organic acid biosynthetic process	BP	0.0223988	BP organic acid biosynthetic process
GO:0046394	0.00305301	0.997528	303	1188	carboxylic acid biosynthetic process	BP	0.0223988	BP carboxylic acid biosynthetic process
GO:0016075	0.00308803	0.999741	6	8	rRNA catabolic process	BP	0.0226397	BP rRNA catabolic process
GO:0010022	0.00309439	0.99956	7	12	meristem determinacy	BP	0.0226542	BP meristem determinacy
GO:0010582	0.00309439	0.99956	7	12	floral meristem determinacy	BP	0.0226542	BP floral meristem determinacy
GO:0016868	0.00311092	0.999325	10	19	intramolecular transferase activity, phosphotransferases	MF	0.0227591	MF intramolecular transferase activity, phosphotransferases
GO:2000762	0.00312031	0.999737	6	8	regulation of phenylpropanoid metabolic process	BP	0.0228116	BP regulation of phenylpropanoid metabolic process
GO:0005673	0.00313218	1	4	4	transcription factor TFIIE complex	CC	0.0228822	CC transcription factor TFIIE complex
GO:0000413	0.00313798	0.998957	16	37	protein peptidyl-prolyl isomerization	BP	0.0229084	BP protein peptidyl-prolyl isomerization
GO:0006517	0.0031462	0.999506	8	13	protein deglycosylation	BP	0.0229522	BP protein deglycosylation
GO:0004802	0.00316001	0.99985	5	6	transketolase activity	MF	0.0230083	MF transketolase activity
GO:0005784	0.00316058	0.999445	8	15	Sec61 translocon complex	CC	0.0230083	CC Sec61 translocon complex
GO:0071256	0.00316058	0.999445	8	15	translocon complex	CC	0.0230083	CC translocon complex
GO:0009787	0.0031676	0.998258	44	131	regulation of abscisic acid-activated signaling pathway	BP	0.0230107	BP regulation of abscisic acid-activated signaling pathway
GO:1901419	0.0031676	0.998258	44	131	regulation of response to alcohol	BP	0.0230107	BP regulation of response to alcohol
GO:1905957	0.0031676	0.998258	44	131	regulation of cellular response to alcohol	BP	0.0230107	BP regulation of cellular response to alcohol
GO:0004148	0.00317963	0.999672	6	9	dihydrolipoyl dehydrogenase activity	MF	0.0230819	MF dihydrolipoyl dehydrogenase activity
GO:0061665	0.00319489	0.999628	7	10	SUMO ligase activity	MF	0.0231764	MF SUMO ligase activity
GO:0046113	0.00320402	0.999541	7	12	nucleobase catabolic process	BP	0.0232263	BP nucleobase catabolic process
GO:0000421	0.0032214	0.99926	10	21	autophagosome membrane	CC	0.0233359	CC autophagosome membrane
GO:0010387	0.00324545	0.999664	6	9	COP9 signalosome assembly	BP	0.0234937	BP COP9 signalosome assembly
GO:1902653	0.00327345	0.999567	7	11	secondary alcohol biosynthetic process	BP	0.0236798	BP secondary alcohol biosynthetic process
GO:0036459	0.00332229	0.99825	39	111	thiol-dependent ubiquitinyl hydrolase activity	MF	0.0239994	MF thiol-dependent ubiquitinyl hydrolase activity
GO:0101005	0.00332229	0.99825	39	111	ubiquitinyl hydrolase activity	MF	0.0239994	MF ubiquitinyl hydrolase activity
GO:0016208	0.00333457	0.999557	7	11	AMP binding	MF	0.0240713	MF AMP binding
GO:0002184	0.00334379	0.999469	8	13	cytoplasmic translational termination	BP	0.0241194	BP cytoplasmic translational termination
GO:0010439	0.00334824	0.999838	5	6	regulation of glucosinolate biosynthetic process	BP	0.0241194	BP regulation of glucosinolate biosynthetic process
GO:1905933	0.00334824	0.999838	5	6	regulation of cell fate determination	BP	0.0241194	BP regulation of cell fate determination
GO:0005850	0.00335515	0.999713	6	8	eukaryotic translation initiation factor 2 complex	CC	0.0241524	CC eukaryotic translation initiation factor 2 complex
GO:0008198	0.0033881	0.999019	13	29	ferrous iron binding	MF	0.0243726	MF ferrous iron binding
GO:0044088	0.00341287	0.999707	6	8	regulation of vacuole organization	BP	0.0245337	BP regulation of vacuole organization
GO:0009414	0.00342175	0.997418	167	661	response to water deprivation	BP	0.0245794	BP response to water deprivation
GO:1905037	0.00342399	0.998861	16	36	autophagosome organization	BP	0.0245794	BP autophagosome organization
GO:0004751	0.0034345	0.999867	4	5	ribose-5-phosphate isomerase activity	MF	0.0246377	MF ribose-5-phosphate isomerase activity
GO:0006241	0.00346835	0.998825	16	38	CTP biosynthetic process	BP	0.024791	BP CTP biosynthetic process
GO:0009148	0.00346835	0.998825	16	38	pyrimidine nucleoside triphosphate biosynthetic process	BP	0.024791	BP pyrimidine nucleoside triphosphate biosynthetic process
GO:0009208	0.00346835	0.998825	16	38	pyrimidine ribonucleoside triphosphate metabolic process	BP	0.024791	BP pyrimidine ribonucleoside triphosphate metabolic process
GO:0009209	0.00346835	0.998825	16	38	pyrimidine ribonucleoside triphosphate biosynthetic process	BP	0.024791	BP pyrimidine ribonucleoside triphosphate biosynthetic process
GO:0046036	0.00346835	0.998825	16	38	CTP metabolic process	BP	0.024791	BP CTP metabolic process
GO:0004673	0.00347266	0.999109	12	23	protein histidine kinase activity	MF	0.024791	MF protein histidine kinase activity
GO:0016775	0.00347266	0.999109	12	23	phosphotransferase activity, nitrogenous group as acceptor	MF	0.024791	MF phosphotransferase activity, nitrogenous group as acceptor
GO:0007568	0.00347684	0.998031	47	144	aging	BP	0.0248037	BP aging
GO:0008097	0.00348941	0.999084	11	26	5S rRNA binding	MF	0.0248762	MF 5S rRNA binding
GO:0001097	0.00349699	1	4	4	TFIIH-class transcription factor complex binding	MF	0.024913	MF TFIIH-class transcription factor complex binding
GO:0005471	0.00350722	0.99953	7	11	ATP:ADP antiporter activity	MF	0.0249687	MF ATP:ADP antiporter activity
GO:0006531	0.00352409	0.999292	9	17	aspartate metabolic process	BP	0.0250715	BP aspartate metabolic process
GO:1902554	0.00355931	0.998544	22	55	serine/threonine protein kinase complex	CC	0.0253018	CC serine/threonine protein kinase complex
GO:0035967	0.00356135	0.997936	50	158	cellular response to topologically incorrect protein	BP	0.0253018	BP cellular response to topologically incorrect protein
GO:0016814	0.00357427	0.99912	11	22	hydrolase activity, acting on carbon-nitrogen (but not peptide) bonds, in cyclic amidines	MF	0.0253761	MF hydrolase activity, acting on carbon-nitrogen (but not peptide) bonds, in cyclic amidines
GO:0042538	0.00360096	0.999018	12	26	hyperosmotic salinity response	BP	0.0255341	BP hyperosmotic salinity response
GO:0070925	0.00360146	0.997974	46	138	organelle assembly	BP	0.0255341	BP organelle assembly
GO:0097035	0.00362653	0.99922	10	18	regulation of membrane lipid distribution	BP	0.0256942	BP regulation of membrane lipid distribution
GO:0043295	0.00365221	0.998606	18	52	glutathione binding	MF	0.0258355	MF glutathione binding
GO:1900750	0.00365221	0.998606	18	52	oligopeptide binding	MF	0.0258355	MF oligopeptide binding
GO:1904680	0.00365399	0.998273	29	80	peptide transmembrane transporter activity	MF	0.0258355	MF peptide transmembrane transporter activity
GO:0010275	0.00366412	0.999855	4	5	NAD(P)H dehydrogenase complex assembly	BP	0.0258895	BP NAD(P)H dehydrogenase complex assembly
GO:0016615	0.00368369	0.998534	20	54	malate dehydrogenase activity	MF	0.0260099	MF malate dehydrogenase activity
GO:0080046	0.00376688	0.999669	6	8	quercetin 4'-O-glucosyltransferase activity	MF	0.0265792	MF quercetin 4'-O-glucosyltransferase activity
GO:0033355	0.00377451	0.999545	6	10	ascorbate glutathione cycle	BP	0.0265966	BP ascorbate glutathione cycle
GO:0045174	0.00377451	0.999545	6	10	glutathione dehydrogenase (ascorbate) activity	MF	0.0265966	MF glutathione dehydrogenase (ascorbate) activity
GO:0000015	0.00378787	0.999091	10	22	phosphopyruvate hydratase complex	CC	0.0266217	CC phosphopyruvate hydratase complex
GO:0004634	0.00378787	0.999091	10	22	phosphopyruvate hydratase activity	MF	0.0266217	MF phosphopyruvate hydratase activity
GO:0006904	0.00378985	0.998901	13	28	vesicle docking involved in exocytosis	BP	0.0266217	BP vesicle docking involved in exocytosis
GO:0004478	0.00379095	0.998739	15	37	methionine adenosyltransferase activity	MF	0.0266217	MF methionine adenosyltransferase activity
GO:0006556	0.00379095	0.998739	15	37	S-adenosylmethionine biosynthetic process	BP	0.0266217	BP S-adenosylmethionine biosynthetic process
GO:0016740	0.00380282	0.996568	1331	5441	transferase activity	MF	0.0266869	MF transferase activity
GO:0009410	0.00383114	0.999304	8	15	response to xenobiotic stimulus	BP	0.0268514	BP response to xenobiotic stimulus
GO:0000045	0.00383146	0.998768	15	33	autophagosome assembly	BP	0.0268514	BP autophagosome assembly
GO:0001731	0.00385057	0.999807	5	6	formation of translation preinitiation complex	BP	0.026967	BP formation of translation preinitiation complex
GO:0045732	0.00386125	0.998878	13	28	positive regulation of protein catabolic process	BP	0.0270235	BP positive regulation of protein catabolic process
GO:0005983	0.00386636	0.99937	8	13	starch catabolic process	BP	0.027041	BP starch catabolic process
GO:0005315	0.00389019	0.999126	10	19	inorganic phosphate transmembrane transporter activity	MF	0.0271559	MF inorganic phosphate transmembrane transporter activity
GO:0045664	0.00389028	0.999154	10	18	regulation of neuron differentiation	BP	0.0271559	BP regulation of neuron differentiation
GO:0045551	0.00389331	0.999385	7	13	cinnamyl-alcohol dehydrogenase activity	MF	0.0271559	MF cinnamyl-alcohol dehydrogenase activity
GO:0052747	0.00389331	0.999385	7	13	sinapyl alcohol dehydrogenase activity	MF	0.0271559	MF sinapyl alcohol dehydrogenase activity
GO:0071782	0.00390754	0.998987	11	24	endoplasmic reticulum tubular network	CC	0.0272184	CC endoplasmic reticulum tubular network
GO:0098827	0.00390754	0.998987	11	24	endoplasmic reticulum subcompartment	CC	0.0272184	CC endoplasmic reticulum subcompartment
GO:0000041	0.00391424	0.998891	12	28	transition metal ion transport	BP	0.0272467	BP transition metal ion transport
GO:0032006	0.00393684	0.99946	7	11	regulation of TOR signaling	BP	0.0273855	BP regulation of TOR signaling
GO:0006376	0.00395324	0.998945	12	24	mRNA splice site selection	BP	0.0274812	BP mRNA splice site selection
GO:0030656	0.00398207	0.999696	5	7	regulation of vitamin metabolic process	BP	0.0276072	BP regulation of vitamin metabolic process
GO:0046136	0.00398207	0.999696	5	7	positive regulation of vitamin metabolic process	BP	0.0276072	BP positive regulation of vitamin metabolic process
GO:1904965	0.00398207	0.999696	5	7	regulation of vitamin E biosynthetic process	BP	0.0276072	BP regulation of vitamin E biosynthetic process
GO:1904966	0.00398207	0.999696	5	7	positive regulation of vitamin E biosynthetic process	BP	0.0276072	BP positive regulation of vitamin E biosynthetic process
GO:0004489	0.00400769	0.999565	6	9	methylenetetrahydrofolate reductase (NAD(P)H) activity	MF	0.0277662	MF methylenetetrahydrofolate reductase (NAD(P)H) activity
GO:0006972	0.00401149	0.998813	13	29	hyperosmotic response	BP	0.0277739	BP hyperosmotic response
GO:0006535	0.00402672	0.999397	7	12	cysteine biosynthetic process from serine	BP	0.0278607	BP cysteine biosynthetic process from serine
GO:0003866	0.00403759	1	3	3	3-phosphoshikimate 1-carboxyvinyltransferase activity	MF	0.0279172	MF 3-phosphoshikimate 1-carboxyvinyltransferase activity
GO:0051046	0.00405106	0.999059	10	20	regulation of secretion	BP	0.0279916	BP regulation of secretion
GO:0034285	0.00406765	0.998159	25	73	response to disaccharide	BP	0.0280875	BP response to disaccharide
GO:0001012	0.00408685	0.998183	25	66	RNA polymerase II regulatory region DNA binding	MF	0.0282012	MF RNA polymerase II regulatory region DNA binding
GO:1903052	0.0040946	0.999072	10	19	positive regulation of proteolysis involved in cellular protein catabolic process	BP	0.028217	BP positive regulation of proteolysis involved in cellular protein catabolic process
GO:1903364	0.0040946	0.999072	10	19	positive regulation of cellular protein catabolic process	BP	0.028217	BP positive regulation of cellular protein catabolic process
GO:1900367	0.00412197	0.999122	9	18	positive regulation of defense response to insect	BP	0.0283866	BP positive regulation of defense response to insect
GO:0001112	0.00415544	0.999788	5	6	DNA-templated transcriptional open complex formation	BP	0.028541	BP DNA-templated transcriptional open complex formation
GO:0001113	0.00415544	0.999788	5	6	transcriptional open complex formation at RNA polymerase II promoter	BP	0.028541	BP transcriptional open complex formation at RNA polymerase II promoter
GO:0001120	0.00415544	0.999788	5	6	protein-DNA complex remodeling	BP	0.028541	BP protein-DNA complex remodeling
GO:0034367	0.00415544	0.999788	5	6	protein-containing complex remodeling	BP	0.028541	BP protein-containing complex remodeling
GO:0071108	0.00418712	0.999418	7	11	protein K48-linked deubiquitination	BP	0.0286883	BP protein K48-linked deubiquitination
GO:0006986	0.00418906	0.997561	49	156	response to unfolded protein	BP	0.0286883	BP response to unfolded protein
GO:0000104	0.00418965	0.999197	8	16	succinate dehydrogenase activity	MF	0.0286883	MF succinate dehydrogenase activity
GO:0008177	0.00418965	0.999197	8	16	succinate dehydrogenase (ubiquinone) activity	MF	0.0286883	MF succinate dehydrogenase (ubiquinone) activity
GO:0051920	0.00419077	0.998764	12	31	peroxiredoxin activity	MF	0.0286883	MF peroxiredoxin activity
GO:0047066	0.00423091	0.999477	6	10	phospholipid-hydroperoxide glutathione peroxidase activity	MF	0.0289439	MF phospholipid-hydroperoxide glutathione peroxidase activity
GO:0000055	0.00425601	0.999355	7	12	ribosomal large subunit export from nucleus	BP	0.0290963	BP ribosomal large subunit export from nucleus
GO:0003878	0.00428703	0.999109	9	17	ATP citrate synthase activity	MF	0.0292714	MF ATP citrate synthase activity
GO:0016409	0.00428729	0.998941	11	21	palmitoyltransferase activity	MF	0.0292714	MF palmitoyltransferase activity
GO:0016830	0.00433739	0.996988	97	372	carbon-carbon lyase activity	MF	0.029594	MF carbon-carbon lyase activity
GO:0031668	0.00434215	0.997434	51	165	cellular response to extracellular stimulus	BP	0.0296069	BP cellular response to extracellular stimulus
GO:0010304	0.004355	0.999518	6	9	PSII associated light-harvesting complex II catabolic process	BP	0.0296749	BP PSII associated light-harvesting complex II catabolic process
GO:0005216	0.00437521	0.997792	33	92	ion channel activity	MF	0.029793	MF ion channel activity
GO:0017038	0.00438305	0.997034	88	301	protein import	BP	0.0298267	BP protein import
GO:0009528	0.00448536	0.998162	21	53	plastid inner membrane	CC	0.0304828	CC plastid inner membrane
GO:0009706	0.00448536	0.998162	21	53	chloroplast inner membrane	CC	0.0304828	CC chloroplast inner membrane
GO:0004576	0.00450927	0.998732	12	26	oligosaccharyl transferase activity	MF	0.0306251	MF oligosaccharyl transferase activity
GO:0008202	0.00455764	0.997764	30	86	steroid metabolic process	BP	0.0309332	BP steroid metabolic process
GO:0034614	0.00458095	0.99889	10	21	cellular response to reactive oxygen species	BP	0.0310617	BP cellular response to reactive oxygen species
GO:0044087	0.00458258	0.996982	78	255	regulation of cellular component biogenesis	BP	0.0310617	BP regulation of cellular component biogenesis
GO:0009881	0.00458648	0.998306	18	41	photoreceptor activity	MF	0.0310678	MF photoreceptor activity
GO:0006360	0.00462686	0.99856	13	32	transcription by RNA polymerase I	BP	0.0313208	BP transcription by RNA polymerase I
GO:0009147	0.0046451	0.998288	17	43	pyrimidine nucleoside triphosphate metabolic process	BP	0.0314236	BP pyrimidine nucleoside triphosphate metabolic process
GO:0071005	0.00468294	0.999277	7	12	U2-type precatalytic spliceosome	CC	0.0316589	CC U2-type precatalytic spliceosome
GO:0070765	0.00469815	0.9998	4	5	gamma-secretase complex	CC	0.0317409	CC gamma-secretase complex
GO:0051787	0.00473105	0.99726	47	149	misfolded protein binding	MF	0.0319423	MF misfolded protein binding
GO:0071452	0.00476746	0.999796	4	5	cellular response to singlet oxygen	BP	0.0321671	BP cellular response to singlet oxygen
GO:0051050	0.00478915	0.99765	30	84	positive regulation of transport	BP	0.0322544	BP positive regulation of transport
GO:0006094	0.00478976	0.997821	24	74	gluconeogenesis	BP	0.0322544	BP gluconeogenesis
GO:0019319	0.00478976	0.997821	24	74	hexose biosynthetic process	BP	0.0322544	BP hexose biosynthetic process
GO:0005765	0.00480449	0.998205	18	42	lysosomal membrane	CC	0.0322688	CC lysosomal membrane
GO:0098852	0.00480449	0.998205	18	42	lytic vacuole membrane	CC	0.0322688	CC lytic vacuole membrane
GO:0046460	0.00481482	0.999312	7	11	neutral lipid biosynthetic process	BP	0.0322688	BP neutral lipid biosynthetic process
GO:0046463	0.00481482	0.999312	7	11	acylglycerol biosynthetic process	BP	0.0322688	BP acylglycerol biosynthetic process
GO:0097110	0.00481689	1	3	3	scaffold protein binding	MF	0.0322688	MF scaffold protein binding
GO:1901626	0.00481689	1	3	3	regulation of postsynaptic membrane organization	BP	0.0322688	BP regulation of postsynaptic membrane organization
GO:1902897	0.00481689	1	3	3	regulation of postsynaptic density protein 95 clustering	BP	0.0322688	BP regulation of postsynaptic density protein 95 clustering
GO:1905874	0.00481689	1	3	3	regulation of postsynaptic density organization	BP	0.0322688	BP regulation of postsynaptic density organization
GO:0032271	0.00484454	0.998367	15	35	regulation of protein polymerization	BP	0.032433	BP regulation of protein polymerization
GO:0070449	0.00486046	0.999791	4	5	elongin complex	CC	0.0325185	CC elongin complex
GO:0061614	0.00487244	1	3	3	pri-miRNA transcription by RNA polymerase II	BP	0.0325423	BP pri-miRNA transcription by RNA polymerase II
GO:0006505	0.00487347	0.999447	6	9	GPI anchor metabolic process	BP	0.0325423	BP GPI anchor metabolic process
GO:0006506	0.00487347	0.999447	6	9	GPI anchor biosynthetic process	BP	0.0325423	BP GPI anchor biosynthetic process
GO:0009098	0.00488999	0.999238	7	12	leucine biosynthetic process	BP	0.0325501	BP leucine biosynthetic process
GO:0033358	0.00489669	0.999606	5	7	UDP-L-arabinose biosynthetic process	BP	0.0325501	BP UDP-L-arabinose biosynthetic process
GO:0045226	0.00489669	0.999606	5	7	extracellular polysaccharide biosynthetic process	BP	0.0325501	BP extracellular polysaccharide biosynthetic process
GO:0045227	0.00489669	0.999606	5	7	capsule polysaccharide biosynthetic process	BP	0.0325501	BP capsule polysaccharide biosynthetic process
GO:0045230	0.00489669	0.999606	5	7	capsule organization	BP	0.0325501	BP capsule organization
GO:0046379	0.00489669	0.999606	5	7	extracellular polysaccharide metabolic process	BP	0.0325501	BP extracellular polysaccharide metabolic process
GO:0050373	0.00489669	0.999606	5	7	UDP-arabinose 4-epimerase activity	MF	0.0325501	MF UDP-arabinose 4-epimerase activity
GO:0101031	0.00489986	0.998018	20	51	chaperone complex	CC	0.0325502	CC chaperone complex
GO:0018345	0.00490848	0.998856	10	19	protein palmitoylation	BP	0.0325865	BP protein palmitoylation
GO:1902652	0.00493682	0.99895	9	17	secondary alcohol metabolic process	BP	0.0327536	BP secondary alcohol metabolic process
GO:0008353	0.00497119	0.998527	13	27	RNA polymerase II CTD heptapeptide repeat kinase activity	MF	0.0329605	MF RNA polymerase II CTD heptapeptide repeat kinase activity
GO:0042325	0.0050362	0.996771	68	221	regulation of phosphorylation	BP	0.0333701	BP regulation of phosphorylation
GO:0045859	0.00505743	0.99722	40	119	regulation of protein kinase activity	BP	0.0334893	BP regulation of protein kinase activity
GO:0000974	0.00507837	0.99881	10	19	Prp19 complex	CC	0.0336064	CC Prp19 complex
GO:0010224	0.00511024	0.998042	18	45	response to UV-B	BP	0.0337956	BP response to UV-B
GO:0016787	0.00514189	0.995347	1307	5415	hydrolase activity	MF	0.0339832	MF hydrolase activity
GO:1903825	0.00519534	0.997772	22	58	organic acid transmembrane transport	BP	0.0342926	BP organic acid transmembrane transport
GO:1905039	0.00519534	0.997772	22	58	carboxylic acid transmembrane transport	BP	0.0342926	BP carboxylic acid transmembrane transport
GO:0022900	0.00521883	0.996495	79	301	electron transport chain	BP	0.0344256	BP electron transport chain
GO:0099023	0.00523701	0.997016	45	131	tethering complex	CC	0.0345235	CC tethering complex
GO:0031667	0.0052601	0.996697	61	205	response to nutrient levels	BP	0.0346033	BP response to nutrient levels
GO:0009788	0.0052638	0.997698	23	60	negative regulation of abscisic acid-activated signaling pathway	BP	0.0346033	BP negative regulation of abscisic acid-activated signaling pathway
GO:1901420	0.0052638	0.997698	23	60	negative regulation of response to alcohol	BP	0.0346033	BP negative regulation of response to alcohol
GO:1905958	0.0052638	0.997698	23	60	negative regulation of cellular response to alcohol	BP	0.0346033	BP negative regulation of cellular response to alcohol
GO:0006415	0.00526586	0.998759	10	19	translational termination	BP	0.0346033	BP translational termination
GO:0031490	0.00528554	0.997781	21	55	chromatin DNA binding	MF	0.0347105	MF chromatin DNA binding
GO:0044257	0.00528902	0.99862	11	22	cellular protein catabolic process	BP	0.0347113	BP cellular protein catabolic process
GO:0006123	0.0053613	0.998892	8	17	mitochondrial electron transport, cytochrome c to oxygen	BP	0.0351633	BP mitochondrial electron transport, cytochrome c to oxygen
GO:0046916	0.00537666	0.99831	13	31	cellular transition metal ion homeostasis	BP	0.0352417	BP cellular transition metal ion homeostasis
GO:0006915	0.00538839	0.997698	22	56	apoptotic process	BP	0.0352962	BP apoptotic process
GO:0016811	0.0054176	0.997456	26	74	hydrolase activity, acting on carbon-nitrogen (but not peptide) bonds, in linear amides	MF	0.035465	MF hydrolase activity, acting on carbon-nitrogen (but not peptide) bonds, in linear amides
GO:0043066	0.00543141	0.997669	22	57	negative regulation of apoptotic process	BP	0.0355329	BP negative regulation of apoptotic process
GO:0016143	0.0055079	0.998499	11	24	S-glycoside metabolic process	BP	0.0359425	BP S-glycoside metabolic process
GO:0019757	0.0055079	0.998499	11	24	glycosinolate metabolic process	BP	0.0359425	BP glycosinolate metabolic process
GO:0019760	0.0055079	0.998499	11	24	glucosinolate metabolic process	BP	0.0359425	BP glucosinolate metabolic process
GO:0007266	0.00550794	0.998768	9	18	Rho protein signal transduction	BP	0.0359425	BP Rho protein signal transduction
GO:1903050	0.00552846	0.998518	11	23	regulation of proteolysis involved in cellular protein catabolic process	BP	0.0360537	BP regulation of proteolysis involved in cellular protein catabolic process
GO:0043168	0.00553408	0.994929	1782	7338	anion binding	MF	0.0360675	MF anion binding
GO:0009908	0.00570507	0.995929	110	380	flower development	BP	0.0371585	BP flower development
GO:0006449	0.00571132	0.998776	8	18	regulation of translational termination	BP	0.0371757	BP regulation of translational termination
GO:0042562	0.00571796	0.998752	9	17	hormone binding	MF	0.037193	MF hormone binding
GO:0042822	0.00572477	0.999741	4	5	pyridoxal phosphate metabolic process	BP	0.037193	BP pyridoxal phosphate metabolic process
GO:0042823	0.00572477	0.999741	4	5	pyridoxal phosphate biosynthetic process	BP	0.037193	BP pyridoxal phosphate biosynthetic process
GO:0000773	0.0057373	1	3	3	phosphatidyl-N-methylethanolamine N-methyltransferase activity	MF	0.0372042	MF phosphatidyl-N-methylethanolamine N-methyltransferase activity
GO:0004608	0.0057373	1	3	3	phosphatidylethanolamine N-methyltransferase activity	MF	0.0372042	MF phosphatidylethanolamine N-methyltransferase activity
GO:0080101	0.0057373	1	3	3	phosphatidyl-N-dimethylethanolamine N-methyltransferase activity	MF	0.0372042	MF phosphatidyl-N-dimethylethanolamine N-methyltransferase activity
GO:0004452	0.00574632	0.999739	4	5	isopentenyl-diphosphate delta-isomerase activity	MF	0.0372393	MF isopentenyl-diphosphate delta-isomerase activity
GO:2000068	0.00576831	0.998665	9	19	regulation of defense response to insect	BP	0.0373584	BP regulation of defense response to insect
GO:0003684	0.00577403	0.997109	30	87	damaged DNA binding	MF	0.037372	MF damaged DNA binding
GO:0034204	0.00579041	0.998782	9	16	lipid translocation	BP	0.0374312	BP lipid translocation
GO:0045332	0.00579041	0.998782	9	16	phospholipid translocation	BP	0.0374312	BP phospholipid translocation
GO:0005797	0.00580812	0.999063	7	12	Golgi medial cisterna	CC	0.0375221	CC Golgi medial cisterna
GO:0003960	0.00586956	0.999732	4	5	NADPH:quinone reductase activity	MF	0.0378954	MF NADPH:quinone reductase activity
GO:0030665	0.00589646	0.997732	18	43	clathrin-coated vesicle membrane	CC	0.0380452	CC clathrin-coated vesicle membrane
GO:0050307	0.00593271	0.999728	4	5	sucrose-phosphate phosphatase activity	MF	0.0382552	MF sucrose-phosphate phosphatase activity
GO:0030286	0.00597791	0.999726	4	5	dynein complex	CC	0.0385227	CC dynein complex
GO:0003906	0.005983	0.998739	8	17	DNA-(apurinic or apyrimidinic site) endonuclease activity	MF	0.0385314	MF DNA-(apurinic or apyrimidinic site) endonuclease activity
GO:0072344	0.00598732	0.998348	11	24	rescue of stalled ribosome	BP	0.0385352	BP rescue of stalled ribosome
GO:0006879	0.00600354	0.999025	7	12	cellular iron ion homeostasis	BP	0.0386156	BP cellular iron ion homeostasis
GO:0047334	0.00601383	0.999023	7	12	diphosphate-fructose-6-phosphate 1-phosphotransferase activity	MF	0.0386222	MF diphosphate-fructose-6-phosphate 1-phosphotransferase activity
GO:0008482	0.00601579	1	3	3	sulfite oxidase activity	MF	0.0386222	MF sulfite oxidase activity
GO:0010477	0.00601579	1	3	3	response to sulfur dioxide	BP	0.0386222	BP response to sulfur dioxide
GO:0000462	0.00605662	0.997014	28	85	maturation of SSU-rRNA from tricistronic rRNA transcript (SSU-rRNA, 5.8S rRNA, LSU-rRNA)	BP	0.0388602	BP maturation of SSU-rRNA from tricistronic rRNA transcript (SSU-rRNA, 5.8S rRNA, LSU-rRNA)
GO:0051222	0.00606553	0.997792	16	39	positive regulation of protein transport	BP	0.038869	BP positive regulation of protein transport
GO:1904951	0.00606553	0.997792	16	39	positive regulation of establishment of protein localization	BP	0.038869	BP positive regulation of establishment of protein localization
GO:0004105	0.00611556	1	3	3	choline-phosphate cytidylyltransferase activity	MF	0.0391516	MF choline-phosphate cytidylyltransferase activity
GO:0052691	0.0061172	0.998539	9	20	UDP-arabinopyranose mutase activity	MF	0.0391516	MF UDP-arabinopyranose mutase activity
GO:0048444	0.00620774	0.998583	9	18	floral organ morphogenesis	BP	0.0397064	BP floral organ morphogenesis
GO:0045282	0.00623688	0.99971	4	5	plasma membrane succinate dehydrogenase complex	CC	0.0398682	CC plasma membrane succinate dehydrogenase complex
GO:0043065	0.00626699	0.998182	12	25	positive regulation of apoptotic process	BP	0.0400359	BP positive regulation of apoptotic process
GO:0071949	0.00628528	0.996809	31	87	FAD binding	MF	0.0401279	MF FAD binding
GO:0031333	0.00628954	0.998315	11	22	negative regulation of protein complex assembly	BP	0.0401303	BP negative regulation of protein complex assembly
GO:0032456	0.00642693	0.999222	6	9	endocytic recycling	BP	0.0409744	BP endocytic recycling
GO:0090174	0.00642977	0.997228	21	57	organelle membrane fusion	BP	0.0409744	BP organelle membrane fusion
GO:0031210	0.00644824	0.999051	6	11	phosphatidylcholine binding	MF	0.0410415	MF phosphatidylcholine binding
GO:0050997	0.00644824	0.999051	6	11	quaternary ammonium group binding	MF	0.0410415	MF quaternary ammonium group binding
GO:0017091	0.00646049	0.999217	6	9	AU-rich element binding	MF	0.0410941	MF AU-rich element binding
GO:1903362	0.00651774	0.997943	13	29	regulation of cellular protein catabolic process	BP	0.0414327	BP regulation of cellular protein catabolic process
GO:0004142	0.00655414	1	3	3	diacylglycerol cholinephosphotransferase activity	MF	0.0416385	MF diacylglycerol cholinephosphotransferase activity
GO:0061656	0.0065654	0.999312	5	8	SUMO conjugating enzyme activity	MF	0.0416684	MF SUMO conjugating enzyme activity
GO:0022836	0.00656691	0.996837	27	74	gated channel activity	MF	0.0416684	MF gated channel activity
GO:0046777	0.0066331	0.995432	89	294	protein autophosphorylation	BP	0.0420625	BP protein autophosphorylation
GO:0043186	0.00663772	0.999017	6	11	P granule	CC	0.0420661	CC P granule
GO:0030628	0.00664967	0.998724	8	14	pre-mRNA 3'-splice site binding	MF	0.0421159	MF pre-mRNA 3'-splice site binding
GO:0003988	0.00668735	0.998822	7	13	acetyl-CoA C-acyltransferase activity	MF	0.0423286	MF acetyl-CoA C-acyltransferase activity
GO:0048280	0.00673632	0.999074	6	10	vesicle fusion with Golgi apparatus	BP	0.0426125	BP vesicle fusion with Golgi apparatus
GO:0031595	0.00675162	0.998877	7	12	nuclear proteasome complex	CC	0.0426831	CC nuclear proteasome complex
GO:0006448	0.00677745	0.997975	11	29	regulation of translational elongation	BP	0.0427833	BP regulation of translational elongation
GO:0009744	0.00678629	0.996828	24	72	response to sucrose	BP	0.0427833	BP response to sucrose
GO:0004742	0.00678818	0.999168	6	9	dihydrolipoyllysine-residue acetyltransferase activity	MF	0.0427833	MF dihydrolipoyllysine-residue acetyltransferase activity
GO:0016418	0.00678818	0.999168	6	9	S-acetyltransferase activity	MF	0.0427833	MF S-acetyltransferase activity
GO:0030523	0.00678818	0.999168	6	9	dihydrolipoamide S-acyltransferase activity	MF	0.0427833	MF dihydrolipoamide S-acyltransferase activity
GO:0016558	0.00687562	0.999396	5	7	protein import into peroxisome matrix	BP	0.043308	BP protein import into peroxisome matrix
GO:0004619	0.00689531	0.999669	4	5	phosphoglycerate mutase activity	MF	0.0433791	MF phosphoglycerate mutase activity
GO:0046537	0.00689531	0.999669	4	5	2,3-bisphosphoglycerate-independent phosphoglycerate mutase activity	MF	0.0433791	MF 2,3-bisphosphoglycerate-independent phosphoglycerate mutase activity
GO:0102069	0.00690069	1	3	3	zerumbone synthase activity	MF	0.0433865	MF zerumbone synthase activity
GO:0006865	0.00690671	0.997197	19	47	amino acid transport	BP	0.043398	BP amino acid transport
GO:0016768	0.00693264	0.999667	4	5	spermine synthase activity	MF	0.0435345	MF spermine synthase activity
GO:0003681	0.00695468	1	3	3	bent DNA binding	MF	0.0436463	MF bent DNA binding
GO:0017062	0.00713557	1	3	3	respiratory chain complex III assembly	BP	0.0446514	BP respiratory chain complex III assembly
GO:0034551	0.00713557	1	3	3	mitochondrial respiratory chain complex III assembly	BP	0.0446514	BP mitochondrial respiratory chain complex III assembly
GO:0097033	0.00713557	1	3	3	NA	NA	0.0446514	none
GO:0015399	0.00713644	0.994687	133	487	primary active transmembrane transporter activity	MF	0.0446514	MF primary active transmembrane transporter activity
GO:0015405	0.00713644	0.994687	133	487	P-P-bond-hydrolysis-driven transmembrane transporter activity	MF	0.0446514	MF P-P-bond-hydrolysis-driven transmembrane transporter activity
GO:0005853	0.00716057	0.99844	8	17	eukaryotic translation elongation factor 1 complex	CC	0.0447616	CC eukaryotic translation elongation factor 1 complex
GO:0098791	0.00716273	0.994446	178	650	Golgi subcompartment	CC	0.0447616	CC Golgi subcompartment
GO:0017126	0.00725483	1	3	3	nucleologenesis	BP	0.0453098	BP nucleologenesis
GO:0016413	0.00737507	0.997606	13	30	O-acetyltransferase activity	MF	0.0460329	MF O-acetyltransferase activity
GO:0008028	0.00739954	0.998214	9	19	monocarboxylic acid transmembrane transporter activity	MF	0.0461577	MF monocarboxylic acid transmembrane transporter activity
GO:0004124	0.0074194	0.998958	6	10	cysteine synthase activity	MF	0.0462537	MF cysteine synthase activity
GO:0034620	0.00753471	0.995501	47	152	cellular response to unfolded protein	BP	0.0469399	BP cellular response to unfolded protein
GO:0042450	0.00753856	0.999628	4	5	arginine biosynthetic process via ornithine	BP	0.0469399	BP arginine biosynthetic process via ornithine
GO:0009534	0.00763908	0.99542	46	164	chloroplast thylakoid	CC	0.0475085	CC chloroplast thylakoid
GO:0031976	0.00763908	0.99542	46	164	plastid thylakoid	CC	0.0475085	CC plastid thylakoid
GO:0016311	0.007646	0.996011	32	90	dephosphorylation	BP	0.047523	BP dephosphorylation
GO:0052873	0.00765756	1	3	3	FMN reductase (NADPH) activity	MF	0.0475662	MF FMN reductase (NADPH) activity
GO:0000266	0.00775223	0.997115	16	38	mitochondrial fission	BP	0.0481253	BP mitochondrial fission
GO:0045637	0.00783511	0.999007	6	9	regulation of myeloid cell differentiation	BP	0.0486106	BP regulation of myeloid cell differentiation
GO:0051290	0.00787628	0.997812	10	24	protein heterotetramerization	BP	0.0488367	BP protein heterotetramerization
GO:0008430	0.00790761	0.999604	4	5	selenium binding	MF	0.0490016	MF selenium binding
GO:0019202	0.00792635	0.997949	10	20	amino acid kinase activity	MF	0.0490882	MF amino acid kinase activity
GO:0045022	0.00797287	1	3	3	early endosome to late endosome transport	BP	0.0493172	BP early endosome to late endosome transport
GO:0098927	0.00797287	1	3	3	vesicle-mediated transport between endosomal compartments	BP	0.0493172	BP vesicle-mediated transport between endosomal compartments
GO:0016251	0.00801441	1	3	3	RNA polymerase II general transcription initiation factor activity	MF	0.0495445	MF RNA polymerase II general transcription initiation factor activity
GO:0003861	0.0080255	0.999114	5	8	3-isopropylmalate dehydratase activity	MF	0.0495834	MF 3-isopropylmalate dehydratase activity
GO:0016672	0.00803864	0.998757	6	11	oxidoreductase activity, acting on a sulfur group of donors, quinone or similar compound as acceptor	MF	0.0496349	MF oxidoreductase activity, acting on a sulfur group of donors, quinone or similar compound as acceptor
GO:0008428	0.00805265	1	3	3	ribonuclease inhibitor activity	MF	0.049662	MF ribonuclease inhibitor activity
GO:0047443	0.00805265	1	3	3	4-hydroxy-4-methyl-2-oxoglutarate aldolase activity	MF	0.049662	MF 4-hydroxy-4-methyl-2-oxoglutarate aldolase activity
GO:0030145	0.00808565	0.996002	26	83	manganese ion binding	MF	0.0498358	MF manganese ion binding
GO:0004337	0.008092	0.999592	4	5	geranyltranstransferase activity	MF	0.0498451	MF geranyltranstransferase activity
GO:0032273	0.00811651	0.998242	8	16	positive regulation of protein polymerization	BP	0.0499664	BP positive regulation of protein polymerization
GO:0006848	0.00817563	1	3	3	pyruvate transport	BP	0.0502704	BP pyruvate transport
GO:0050833	0.00817563	1	3	3	pyruvate transmembrane transporter activity	MF	0.0502704	MF pyruvate transmembrane transporter activity
GO:0070034	0.00829292	0.999578	4	5	telomerase RNA binding	MF	0.0509613	MF telomerase RNA binding
GO:0006152	0.00834247	0.997147	13	34	purine nucleoside catabolic process	BP	0.0512048	BP purine nucleoside catabolic process
GO:0072523	0.00834247	0.997147	13	34	purine-containing compound catabolic process	BP	0.0512048	BP purine-containing compound catabolic process
GO:0043614	0.0083865	0.999063	5	8	multi-eIF complex	CC	0.0514445	CC multi-eIF complex
GO:0001181	0.00842579	0.999569	4	5	RNA polymerase I general transcription initiation factor activity	MF	0.0516242	MF RNA polymerase I general transcription initiation factor activity
GO:0006361	0.00842579	0.999569	4	5	transcription initiation from RNA polymerase I promoter	BP	0.0516242	BP transcription initiation from RNA polymerase I promoter
GO:0000024	0.0084654	0.999213	5	7	maltose biosynthetic process	BP	0.0518362	BP maltose biosynthetic process
GO:0016560	0.00851931	0.999207	5	7	protein import into peroxisome matrix, docking	BP	0.0521045	BP protein import into peroxisome matrix, docking
GO:0022615	0.00851931	0.999207	5	7	protein to membrane docking	BP	0.0521045	BP protein to membrane docking
GO:0055038	0.00858457	0.998652	6	11	recycling endosome membrane	CC	0.0524726	CC recycling endosome membrane
GO:0008837	0.00861295	1	3	3	diaminopimelate epimerase activity	MF	0.0525527	MF diaminopimelate epimerase activity
GO:0036361	0.00861295	1	3	3	racemase activity, acting on amino acids and derivatives	MF	0.0525527	MF racemase activity, acting on amino acids and derivatives
GO:0047661	0.00861295	1	3	3	amino-acid racemase activity	MF	0.0525527	MF amino-acid racemase activity
GO:0006788	0.00866916	1	3	3	heme oxidation	BP	0.0528645	BP heme oxidation
GO:0006570	0.00868132	1	3	3	tyrosine metabolic process	BP	0.0529074	BP tyrosine metabolic process
GO:0045471	0.00870951	0.998307	7	14	response to ethanol	BP	0.0530479	BP response to ethanol
GO:0045489	0.00872667	0.996063	22	58	pectin biosynthetic process	BP	0.0531211	BP pectin biosynthetic process
GO:0072321	0.00873833	0.999332	4	6	chaperone-mediated protein transport	BP	0.0531608	BP chaperone-mediated protein transport
GO:0016882	0.00881738	1	3	3	cyclo-ligase activity	MF	0.0535546	MF cyclo-ligase activity
GO:0008863	0.00882381	1	3	3	formate dehydrogenase (NAD+) activity	MF	0.0535546	MF formate dehydrogenase (NAD+) activity
GO:0015942	0.00882381	1	3	3	formate metabolic process	BP	0.0535546	BP formate metabolic process
GO:0042183	0.00882381	1	3	3	formate catabolic process	BP	0.0535546	BP formate catabolic process
GO:1902580	0.00884451	0.993559	111	395	NA	NA	0.0536488	none
GO:0061025	0.00885043	0.995652	26	75	membrane fusion	BP	0.0536531	BP membrane fusion
GO:0033764	0.0088651	1	3	3	steroid dehydrogenase activity, acting on the CH-OH group of donors, NAD or NADP as acceptor	MF	0.0537106	MF steroid dehydrogenase activity, acting on the CH-OH group of donors, NAD or NADP as acceptor
GO:0030119	0.0089066	0.996391	18	44	AP-type membrane coat adaptor complex	CC	0.0539304	CC AP-type membrane coat adaptor complex
GO:0031205	0.00893423	0.998867	5	9	endoplasmic reticulum Sec complex	CC	0.0540659	CC endoplasmic reticulum Sec complex
GO:0070776	0.0089796	0.999152	5	7	MOZ/MORF histone acetyltransferase complex	CC	0.0543087	CC MOZ/MORF histone acetyltransferase complex
GO:0030131	0.00898852	0.996907	14	31	clathrin adaptor complex	CC	0.0543308	CC clathrin adaptor complex
GO:0004820	0.00901995	0.998406	7	12	glycine-tRNA ligase activity	MF	0.0544396	MF glycine-tRNA ligase activity
GO:0006426	0.00901995	0.998406	7	12	glycyl-tRNA aminoacylation	BP	0.0544396	BP glycyl-tRNA aminoacylation
GO:0015095	0.0090276	0.999147	5	7	magnesium ion transmembrane transporter activity	MF	0.0544396	MF magnesium ion transmembrane transporter activity
GO:0015693	0.0090276	0.999147	5	7	magnesium ion transport	BP	0.0544396	BP magnesium ion transport
GO:0019344	0.00912987	0.997481	10	22	cysteine biosynthetic process	BP	0.0550242	BP cysteine biosynthetic process
GO:0071076	0.00913733	0.998799	6	9	RNA 3' uridylation	BP	0.0550371	BP RNA 3' uridylation
GO:0010975	0.00915402	0.997831	9	17	regulation of neuron projection development	BP	0.0551055	BP regulation of neuron projection development
GO:0006208	0.00919048	0.998534	6	11	pyrimidine nucleobase catabolic process	BP	0.0552928	BP pyrimidine nucleobase catabolic process
GO:0043023	0.00921378	0.997285	11	24	ribosomal large subunit binding	MF	0.0554006	MF ribosomal large subunit binding
GO:0030660	0.00934365	0.998086	8	14	Golgi-associated vesicle membrane	CC	0.0561488	CC Golgi-associated vesicle membrane
GO:0015807	0.00938525	0.999103	5	7	L-amino acid transport	BP	0.0563661	BP L-amino acid transport
GO:0046510	0.00945067	1	3	3	UDP-sulfoquinovose:DAG sulfoquinovosyltransferase activity	MF	0.0567116	MF UDP-sulfoquinovose:DAG sulfoquinovosyltransferase activity
GO:0043244	0.00945377	0.996164	17	46	regulation of protein complex disassembly	BP	0.0567116	BP regulation of protein complex disassembly
GO:1905038	0.00946832	1	3	3	regulation of membrane lipid metabolic process	BP	0.0567348	BP regulation of membrane lipid metabolic process
GO:0071569	0.00946862	0.999258	4	6	protein ufmylation	BP	0.0567348	BP protein ufmylation
GO:0032648	0.00951164	1	3	3	regulation of interferon-beta production	BP	0.0569596	BP regulation of interferon-beta production
GO:0004019	0.00952579	1	3	3	adenylosuccinate synthase activity	MF	0.0570113	MF adenylosuccinate synthase activity
GO:0032870	0.00954805	0.995097	29	82	cellular response to hormone stimulus	BP	0.0571114	BP cellular response to hormone stimulus
GO:0030687	0.00956232	0.997342	10	22	preribosome, large subunit precursor	CC	0.0571636	CC preribosome, large subunit precursor
GO:0071365	0.00957527	0.99786	8	16	cellular response to auxin stimulus	BP	0.0572054	BP cellular response to auxin stimulus
GO:0009051	0.00958038	0.99949	4	5	pentose-phosphate shunt, oxidative branch	BP	0.0572054	BP pentose-phosphate shunt, oxidative branch
GO:0044255	0.00962294	0.991962	323	1257	cellular lipid metabolic process	BP	0.0574197	BP cellular lipid metabolic process
GO:0010053	0.00962739	0.996758	13	30	root epidermal cell differentiation	BP	0.0574197	BP root epidermal cell differentiation
GO:0019252	0.00968065	0.995852	19	51	starch biosynthetic process	BP	0.057704	BP starch biosynthetic process
GO:0004830	0.00969521	1	3	3	tryptophan-tRNA ligase activity	MF	0.0577242	MF tryptophan-tRNA ligase activity
GO:0006436	0.00969521	1	3	3	tryptophanyl-tRNA aminoacylation	BP	0.0577242	BP tryptophanyl-tRNA aminoacylation
GO:0046203	0.00974399	0.999059	5	7	spermidine catabolic process	BP	0.057932	BP spermidine catabolic process
GO:0052903	0.00974399	0.999059	5	7	N1-acetylspermine:oxygen oxidoreductase (3-acetamidopropanal-forming) activity	MF	0.057932	MF N1-acetylspermine:oxygen oxidoreductase (3-acetamidopropanal-forming) activity
GO:0006552	0.00975788	1	3	3	leucine catabolic process	BP	0.057932	BP leucine catabolic process
GO:1990415	0.00975815	0.999477	4	5	Pex17p-Pex14p docking complex	CC	0.057932	CC Pex17p-Pex14p docking complex
GO:1990429	0.00975815	0.999477	4	5	peroxisomal importomer complex	CC	0.057932	CC peroxisomal importomer complex
GO:0031204	0.00977472	0.997469	9	20	posttranslational protein targeting to membrane, translocation	BP	0.0579956	BP posttranslational protein targeting to membrane, translocation
GO:0031087	0.0097801	0.99714	11	23	deadenylation-independent decapping of nuclear-transcribed mRNA	BP	0.0579956	BP deadenylation-independent decapping of nuclear-transcribed mRNA
GO:1990937	0.00982012	0.997571	9	18	xylan acetylation	BP	0.0581996	BP xylan acetylation
GO:0006206	0.00982769	0.995564	21	58	pyrimidine nucleobase metabolic process	BP	0.058211	BP pyrimidine nucleobase metabolic process
GO:0000702	0.00990164	0.997954	7	15	oxidized base lesion DNA N-glycosylase activity	MF	0.0585148	MF oxidized base lesion DNA N-glycosylase activity
GO:0008534	0.00990164	0.997954	7	15	oxidized purine nucleobase lesion DNA N-glycosylase activity	MF	0.0585148	MF oxidized purine nucleobase lesion DNA N-glycosylase activity
GO:0032356	0.00990164	0.997954	7	15	oxidized DNA binding	MF	0.0585148	MF oxidized DNA binding
GO:0032357	0.00990164	0.997954	7	15	oxidized purine DNA binding	MF	0.0585148	MF oxidized purine DNA binding
GO:0042256	0.00993418	1	3	3	mature ribosome assembly	BP	0.0586736	BP mature ribosome assembly
GO:0006661	0.00994729	0.996866	12	26	phosphatidylinositol biosynthetic process	BP	0.0587175	BP phosphatidylinositol biosynthetic process
GO:0004661	0.0100161	0.999459	4	5	protein geranylgeranyltransferase activity	MF	0.059056	MF protein geranylgeranyltransferase activity
GO:0008318	0.0100161	0.999459	4	5	protein prenyltransferase activity	MF	0.059056	MF protein prenyltransferase activity
GO:0007193	0.0100426	1	3	3	adenylate cyclase-inhibiting G protein-coupled receptor signaling pathway	BP	0.059111	BP adenylate cyclase-inhibiting G protein-coupled receptor signaling pathway
GO:0060736	0.0100426	1	3	3	prostate gland growth	BP	0.059111	BP prostate gland growth
GO:0060742	0.0100426	1	3	3	epithelial cell differentiation involved in prostate gland development	BP	0.059111	BP epithelial cell differentiation involved in prostate gland development
GO:0044801	0.0101493	0.995028	25	72	NA	NA	0.0597054	none
GO:0004709	0.0102688	0.996974	11	23	MAP kinase kinase kinase activity	MF	0.0603629	MF MAP kinase kinase kinase activity
GO:0009533	0.0102728	0.998789	5	8	chloroplast stromal thylakoid	CC	0.0603629	CC chloroplast stromal thylakoid
GO:0005968	0.0103412	0.999436	4	5	Rab-protein geranylgeranyltransferase complex	CC	0.0607305	CC Rab-protein geranylgeranyltransferase complex
GO:0085020	0.0103507	1	3	3	protein K6-linked ubiquitination	BP	0.0607516	BP protein K6-linked ubiquitination
GO:0017119	0.0103644	0.99586	17	41	Golgi transport complex	CC	0.0607975	CC Golgi transport complex
GO:0034719	0.0103722	0.997836	7	15	SMN-Sm protein complex	CC	0.0608084	CC SMN-Sm protein complex
GO:0071417	0.0104014	0.994916	25	70	cellular response to organonitrogen compound	BP	0.0609409	BP cellular response to organonitrogen compound
GO:0051026	0.0104066	1	3	3	chiasma assembly	BP	0.0609409	BP chiasma assembly
GO:0004693	0.0104356	0.995828	17	41	cyclin-dependent protein serine/threonine kinase activity	MF	0.0609995	MF cyclin-dependent protein serine/threonine kinase activity
GO:0097472	0.0104356	0.995828	17	41	cyclin-dependent protein kinase activity	MF	0.0609995	MF cyclin-dependent protein kinase activity
GO:0034475	0.0104389	1	3	3	U4 snRNA 3'-end processing	BP	0.0609995	BP U4 snRNA 3'-end processing
GO:0043539	0.0104461	0.99841	6	10	protein serine/threonine kinase activator activity	MF	0.0609995	MF protein serine/threonine kinase activator activity
GO:0061575	0.0104461	0.99841	6	10	cyclin-dependent protein serine/threonine kinase activator activity	MF	0.0609995	MF cyclin-dependent protein serine/threonine kinase activator activity
GO:0015247	0.0104784	1	3	3	aminophospholipid transmembrane transporter activity	MF	0.0611251	MF aminophospholipid transmembrane transporter activity
GO:0006783	0.0104794	0.997702	8	15	heme biosynthetic process	BP	0.0611251	BP heme biosynthetic process
GO:0019213	0.0105069	0.997695	8	15	deacetylase activity	MF	0.0612509	MF deacetylase activity
GO:0004715	0.0105743	0.999419	4	5	non-membrane spanning protein tyrosine kinase activity	MF	0.0616089	MF non-membrane spanning protein tyrosine kinase activity
GO:0009859	0.010609	0.999416	4	5	pollen hydration	BP	0.0617412	BP pollen hydration
GO:0042149	0.010609	0.999416	4	5	cellular response to glucose starvation	BP	0.0617412	BP cellular response to glucose starvation
GO:0045492	0.0106185	0.994974	23	64	xylan biosynthetic process	BP	0.061762	BP xylan biosynthetic process
GO:0008565	0.0106367	0.993072	61	201	protein transporter activity	MF	0.0618328	MF protein transporter activity
GO:0023014	0.0106858	0.995716	17	41	signal transduction by protein phosphorylation	BP	0.0620834	BP signal transduction by protein phosphorylation
GO:0016114	0.0106922	0.994506	28	81	terpenoid biosynthetic process	BP	0.0620859	BP terpenoid biosynthetic process
GO:0009164	0.0107167	0.996181	13	35	nucleoside catabolic process	BP	0.0621796	BP nucleoside catabolic process
GO:0007029	0.0107204	0.995373	19	50	endoplasmic reticulum organization	BP	0.0621796	BP endoplasmic reticulum organization
GO:0006720	0.0107737	0.993782	39	120	isoprenoid metabolic process	BP	0.0624534	BP isoprenoid metabolic process
GO:0005846	0.0108097	0.998927	5	7	nuclear cap binding complex	CC	0.062592	CC nuclear cap binding complex
GO:0034518	0.0108097	0.998927	5	7	RNA cap binding complex	CC	0.062592	CC RNA cap binding complex
GO:0005093	0.0108168	0.999401	4	5	Rab GDP-dissociation inhibitor activity	MF	0.0625981	MF Rab GDP-dissociation inhibitor activity
GO:0051495	0.0108684	0.996914	10	22	positive regulation of cytoskeleton organization	BP	0.0628263	BP positive regulation of cytoskeleton organization
GO:1902905	0.0108684	0.996914	10	22	positive regulation of supramolecular fiber organization	BP	0.0628263	BP positive regulation of supramolecular fiber organization
GO:0010039	0.0109827	0.996129	13	33	response to iron ion	BP	0.0634514	BP response to iron ion
GO:0010453	0.0110069	0.99797	7	12	regulation of cell fate commitment	BP	0.0635456	BP regulation of cell fate commitment
GO:0004311	0.0110113	0.999387	4	5	farnesyltranstransferase activity	MF	0.0635456	MF farnesyltranstransferase activity
GO:0010205	0.0110334	0.997843	7	13	photoinhibition	BP	0.0636023	BP photoinhibition
GO:0043155	0.0110334	0.997843	7	13	negative regulation of photosynthesis, light reaction	BP	0.0636023	BP negative regulation of photosynthesis, light reaction
GO:0032480	0.0110449	1	3	3	negative regulation of type I interferon production	BP	0.0636331	BP negative regulation of type I interferon production
GO:0000291	0.0111078	0.99712	9	19	nuclear-transcribed mRNA catabolic process, exonucleolytic	BP	0.0639599	BP nuclear-transcribed mRNA catabolic process, exonucleolytic
GO:0045010	0.0111615	1	3	3	actin nucleation	BP	0.0642187	BP actin nucleation
GO:0034661	0.0111652	0.997935	7	12	ncRNA catabolic process	BP	0.0642187	BP ncRNA catabolic process
GO:0016109	0.0111806	0.99717	9	18	tetraterpenoid biosynthetic process	BP	0.0642357	BP tetraterpenoid biosynthetic process
GO:0016117	0.0111806	0.99717	9	18	carotenoid biosynthetic process	BP	0.0642357	BP carotenoid biosynthetic process
GO:0009867	0.0112151	0.994193	28	83	jasmonic acid mediated signaling pathway	BP	0.0643977	BP jasmonic acid mediated signaling pathway
GO:0050767	0.0112452	0.996639	11	23	regulation of neurogenesis	BP	0.0645351	BP regulation of neurogenesis
GO:0090230	0.0112642	1	3	3	regulation of centromere complex assembly	BP	0.0645723	BP regulation of centromere complex assembly
GO:0090234	0.0112642	1	3	3	regulation of kinetochore assembly	BP	0.0645723	BP regulation of kinetochore assembly
GO:0004149	0.0112888	0.999366	4	5	dihydrolipoyllysine-residue succinyltransferase activity	MF	0.0646057	MF dihydrolipoyllysine-residue succinyltransferase activity
GO:0016748	0.0112888	0.999366	4	5	succinyltransferase activity	MF	0.0646057	MF succinyltransferase activity
GO:0016751	0.0112888	0.999366	4	5	S-succinyltransferase activity	MF	0.0646057	MF S-succinyltransferase activity
GO:0032153	0.0113458	0.997769	7	13	cell division site	CC	0.064896	CC cell division site
GO:0045037	0.0114175	0.995739	14	37	protein import into chloroplast stroma	BP	0.0652701	BP protein import into chloroplast stroma
GO:0033574	0.0114456	1	3	3	response to testosterone	BP	0.0653581	BP response to testosterone
GO:0071394	0.0114456	1	3	3	cellular response to testosterone stimulus	BP	0.0653581	BP cellular response to testosterone stimulus
GO:0043434	0.0114956	0.997075	9	18	response to peptide hormone	BP	0.0656073	BP response to peptide hormone
GO:0004774	0.0115493	0.997619	7	14	succinate-CoA ligase activity	MF	0.0658412	MF succinate-CoA ligase activity
GO:0004775	0.0115493	0.997619	7	14	succinate-CoA ligase (ADP-forming) activity	MF	0.0658412	MF succinate-CoA ligase (ADP-forming) activity
GO:0051123	0.0115719	0.999345	4	5	RNA polymerase II preinitiation complex assembly	BP	0.0659339	BP RNA polymerase II preinitiation complex assembly
GO:1990837	0.0116009	0.993378	37	113	sequence-specific double-stranded DNA binding	MF	0.0660622	MF sequence-specific double-stranded DNA binding
GO:0042255	0.0116509	0.997217	8	17	ribosome assembly	BP	0.0663108	BP ribosome assembly
GO:0005544	0.0116944	0.996584	10	23	calcium-dependent phospholipid binding	MF	0.0665217	MF calcium-dependent phospholipid binding
GO:0071277	0.0117676	0.998158	6	10	cellular response to calcium ion	BP	0.0668801	BP cellular response to calcium ion
GO:0010450	0.01178	0.999011	4	6	inflorescence meristem growth	BP	0.0668801	BP inflorescence meristem growth
GO:0048448	0.01178	0.999011	4	6	stamen morphogenesis	BP	0.0668801	BP stamen morphogenesis
GO:0032511	0.0117833	0.998155	6	10	late endosome to vacuole transport via multivesicular body sorting pathway	BP	0.0668801	BP late endosome to vacuole transport via multivesicular body sorting pathway
GO:0043327	0.0117908	1	3	3	chemotaxis to cAMP	BP	0.0668857	BP chemotaxis to cAMP
GO:0050727	0.0118391	0.998794	5	7	regulation of inflammatory response	BP	0.0671169	BP regulation of inflammatory response
GO:0045639	0.011851	0.999324	4	5	positive regulation of myeloid cell differentiation	BP	0.0671169	BP positive regulation of myeloid cell differentiation
GO:1903708	0.011851	0.999324	4	5	positive regulation of hemopoiesis	BP	0.0671169	BP positive regulation of hemopoiesis
GO:0015171	0.0118792	0.995121	17	43	amino acid transmembrane transporter activity	MF	0.0672398	MF amino acid transmembrane transporter activity
GO:0005929	0.0119567	0.996859	9	19	cilium	CC	0.067525	CC cilium
GO:0009063	0.0119594	0.991796	73	268	cellular amino acid catabolic process	BP	0.067525	BP cellular amino acid catabolic process
GO:0004743	0.0119623	0.996612	10	21	pyruvate kinase activity	MF	0.067525	MF pyruvate kinase activity
GO:0030955	0.0119623	0.996612	10	21	potassium ion binding	MF	0.067525	MF potassium ion binding
GO:0031420	0.0119623	0.996612	10	21	alkali metal ion binding	MF	0.067525	MF alkali metal ion binding
GO:0098518	0.0119768	0.998777	5	7	polynucleotide phosphatase activity	MF	0.0675699	MF polynucleotide phosphatase activity
GO:1901606	0.0119917	0.991819	71	260	alpha-amino acid catabolic process	BP	0.0676167	BP alpha-amino acid catabolic process
GO:0031252	0.0120257	1	3	3	cell leading edge	CC	0.0677271	CC cell leading edge
GO:0006743	0.0120333	0.998106	6	10	ubiquinone metabolic process	BP	0.0677271	BP ubiquinone metabolic process
GO:0006744	0.0120333	0.998106	6	10	ubiquinone biosynthetic process	BP	0.0677271	BP ubiquinone biosynthetic process
GO:0018208	0.0120375	0.994998	17	45	peptidyl-proline modification	BP	0.0677271	BP peptidyl-proline modification
GO:0044804	0.0120495	0.998767	5	7	autophagy of nucleus	BP	0.0677578	BP autophagy of nucleus
GO:0004733	0.0121952	1	3	3	pyridoxamine-phosphate oxidase activity	MF	0.0685357	MF pyridoxamine-phosphate oxidase activity
GO:0030968	0.0122011	0.995406	14	37	endoplasmic reticulum unfolded protein response	BP	0.0685357	BP endoplasmic reticulum unfolded protein response
GO:0036513	0.0122223	1	3	3	Derlin-1 retrotranslocation complex	CC	0.0686175	CC Derlin-1 retrotranslocation complex
GO:0009509	0.0122644	0.998484	5	8	chromoplast	CC	0.0688166	CC chromoplast
GO:0019695	0.01228	0.99616	11	25	choline metabolic process	BP	0.0688667	BP choline metabolic process
GO:0033523	0.0124828	0.999276	4	5	histone H2B ubiquitination	BP	0.0699119	BP histone H2B ubiquitination
GO:0019217	0.0124867	0.998017	6	10	regulation of fatty acid metabolic process	BP	0.0699119	BP regulation of fatty acid metabolic process
GO:0042304	0.0124867	0.998017	6	10	regulation of fatty acid biosynthetic process	BP	0.0699119	BP regulation of fatty acid biosynthetic process
GO:0010675	0.0125115	0.995675	13	29	regulation of cellular carbohydrate metabolic process	BP	0.0700127	BP regulation of cellular carbohydrate metabolic process
GO:0003958	0.0125958	0.997996	6	10	NADPH-hemoprotein reductase activity	MF	0.0704465	MF NADPH-hemoprotein reductase activity
GO:0016635	0.0126244	0.996863	8	18	oxidoreductase activity, acting on the CH-CH group of donors, quinone or related compound as acceptor	MF	0.070568	MF oxidoreductase activity, acting on the CH-CH group of donors, quinone or related compound as acceptor
GO:0060858	0.0128582	1	3	3	vesicle-mediated transport involved in floral organ abscission	BP	0.0718363	BP vesicle-mediated transport involved in floral organ abscission
GO:1901616	0.0128849	0.995998	11	24	organic hydroxy compound catabolic process	BP	0.0719468	BP organic hydroxy compound catabolic process
GO:0000245	0.013033	0.996608	9	18	spliceosomal complex assembly	BP	0.0727341	BP spliceosomal complex assembly
GO:0005924	0.0131868	1	3	3	cell-substrate adherens junction	CC	0.0734448	CC cell-substrate adherens junction
GO:0005925	0.0131868	1	3	3	focal adhesion	CC	0.0734448	CC focal adhesion
GO:0030055	0.0131868	1	3	3	cell-substrate junction	CC	0.0734448	CC cell-substrate junction
GO:0034605	0.0131888	0.990361	101	375	cellular response to heat	BP	0.0734448	BP cellular response to heat
GO:0048363	0.0135731	0.997801	6	10	mucilage pectin metabolic process	BP	0.0755441	BP mucilage pectin metabolic process
GO:0036094	0.0139564	0.98708	1818	7561	small molecule binding	MF	0.0776358	MF small molecule binding
GO:0006626	0.0140351	0.996984	7	14	protein targeting to mitochondrion	BP	0.0780315	BP protein targeting to mitochondrion
GO:0016813	0.0140741	1	3	3	hydrolase activity, acting on carbon-nitrogen (but not peptide) bonds, in linear amidines	MF	0.0782065	MF hydrolase activity, acting on carbon-nitrogen (but not peptide) bonds, in linear amidines
GO:0019432	0.0141099	0.997692	6	10	triglyceride biosynthetic process	BP	0.078363	BP triglyceride biosynthetic process
GO:0006002	0.0141229	0.995193	12	28	fructose 6-phosphate metabolic process	BP	0.0783827	BP fructose 6-phosphate metabolic process
GO:0010111	0.0141286	0.997977	5	9	glyoxysome organization	BP	0.0783827	BP glyoxysome organization
GO:0070063	0.0141937	0.99233	30	88	RNA polymerase binding	MF	0.0787015	MF RNA polymerase binding
GO:0001091	0.0142276	0.999138	4	5	RNA polymerase II basal transcription factor binding	MF	0.078847	MF RNA polymerase II basal transcription factor binding
GO:0016554	0.014488	0.99606	9	19	cytidine to uridine editing	BP	0.0802473	BP cytidine to uridine editing
GO:0070816	0.0145944	0.999109	4	5	phosphorylation of RNA polymerase II C-terminal domain	BP	0.0807935	BP phosphorylation of RNA polymerase II C-terminal domain
GO:0046339	0.0146459	0.995707	10	21	diacylglycerol metabolic process	BP	0.0809453	BP diacylglycerol metabolic process
GO:0030666	0.0146532	0.999104	4	5	endocytic vesicle membrane	CC	0.0809453	CC endocytic vesicle membrane
GO:0043661	0.0146532	0.999104	4	5	peribacteroid membrane	CC	0.0809453	CC peribacteroid membrane
GO:0046481	0.0146532	0.999104	4	5	digalactosyldiacylglycerol synthase activity	MF	0.0809453	MF digalactosyldiacylglycerol synthase activity
GO:0043424	0.0146686	0.994926	12	29	protein histidine kinase binding	MF	0.080968	MF protein histidine kinase binding
GO:0030141	0.014673	0.999102	4	5	secretory granule	CC	0.080968	CC secretory granule
GO:0003933	0.0147201	1	3	3	GTP cyclohydrolase activity	MF	0.0811223	MF GTP cyclohydrolase activity
GO:0033619	0.0147324	1	3	3	membrane protein proteolysis	BP	0.0811223	BP membrane protein proteolysis
GO:0042500	0.0147324	1	3	3	aspartic endopeptidase activity, intramembrane cleaving	MF	0.0811223	MF aspartic endopeptidase activity, intramembrane cleaving
GO:0071556	0.0147324	1	3	3	integral component of lumenal side of endoplasmic reticulum membrane	CC	0.0811223	CC integral component of lumenal side of endoplasmic reticulum membrane
GO:0048026	0.0148044	1	3	3	positive regulation of mRNA splicing, via spliceosome	BP	0.0812934	BP positive regulation of mRNA splicing, via spliceosome
GO:0050685	0.0148044	1	3	3	positive regulation of mRNA processing	BP	0.0812934	BP positive regulation of mRNA processing
GO:0004651	0.0148107	0.999091	4	5	polynucleotide 5'-phosphatase activity	MF	0.0812934	MF polynucleotide 5'-phosphatase activity
GO:0050355	0.0148107	0.999091	4	5	triphosphatase activity	MF	0.0812934	MF triphosphatase activity
GO:0033119	0.0148107	0.999091	4	5	negative regulation of RNA splicing	BP	0.0812934	BP negative regulation of RNA splicing
GO:0048025	0.0148107	0.999091	4	5	negative regulation of mRNA splicing, via spliceosome	BP	0.0812934	BP negative regulation of mRNA splicing, via spliceosome
GO:0035694	0.014906	1	3	3	mitochondrial protein catabolic process	BP	0.081773	BP mitochondrial protein catabolic process
GO:0072509	0.0149454	0.991471	35	104	divalent inorganic cation transmembrane transporter activity	MF	0.0819458	MF divalent inorganic cation transmembrane transporter activity
GO:0061062	0.0149642	1	3	3	regulation of nematode larval development	BP	0.0819797	BP regulation of nematode larval development
GO:0070012	0.0149716	1	3	3	oligopeptidase activity	MF	0.0819797	MF oligopeptidase activity
GO:0009808	0.0149754	0.991941	28	92	lignin metabolic process	BP	0.0819797	BP lignin metabolic process
GO:0002020	0.0149867	0.993637	17	44	protease binding	MF	0.081998	MF protease binding
GO:0060590	0.0150795	0.997297	6	11	ATPase regulator activity	MF	0.0824291	MF ATPase regulator activity
GO:0010971	0.0150814	0.996709	7	14	positive regulation of G2/M transition of mitotic cell cycle	BP	0.0824291	BP positive regulation of G2/M transition of mitotic cell cycle
GO:0005778	0.0151688	0.992153	26	76	peroxisomal membrane	CC	0.0828193	CC peroxisomal membrane
GO:0031903	0.0151688	0.992153	26	76	microbody membrane	CC	0.0828193	CC microbody membrane
GO:0001817	0.0152153	0.996813	7	13	regulation of cytokine production	BP	0.0830291	BP regulation of cytokine production
GO:0048471	0.015328	0.98965	64	226	perinuclear region of cytoplasm	CC	0.0835999	CC perinuclear region of cytoplasm
GO:0004869	0.0153736	0.995882	8	20	cysteine-type endopeptidase inhibitor activity	MF	0.0838041	MF cysteine-type endopeptidase inhibitor activity
GO:0006109	0.0153995	0.993223	18	48	regulation of carbohydrate metabolic process	BP	0.0839013	BP regulation of carbohydrate metabolic process
GO:0000307	0.0156077	0.993309	17	45	cyclin-dependent protein kinase holoenzyme complex	CC	0.0849907	CC cyclin-dependent protein kinase holoenzyme complex
GO:0001666	0.0156357	0.993836	15	36	response to hypoxia	BP	0.0850984	BP response to hypoxia
GO:0003730	0.0156609	0.993067	18	49	mRNA 3'-UTR binding	MF	0.0851908	MF mRNA 3'-UTR binding
GO:0019751	0.0158473	0.992352	22	60	polyol metabolic process	BP	0.0861593	BP polyol metabolic process
GO:0010482	0.0158688	0.997655	5	9	regulation of epidermal cell division	BP	0.0862306	BP regulation of epidermal cell division
GO:0004557	0.0159369	0.996067	8	16	alpha-galactosidase activity	MF	0.0865097	MF alpha-galactosidase activity
GO:0052692	0.0159369	0.996067	8	16	raffinose alpha-galactosidase activity	MF	0.0865097	MF raffinose alpha-galactosidase activity
GO:0006452	0.0159628	0.996165	7	17	translational frameshifting	BP	0.0865142	BP translational frameshifting
GO:0045901	0.0159628	0.996165	7	17	positive regulation of translational elongation	BP	0.0865142	BP positive regulation of translational elongation
GO:0045905	0.0159628	0.996165	7	17	positive regulation of translational termination	BP	0.0865142	BP positive regulation of translational termination
GO:0034470	0.0162518	0.987264	154	592	ncRNA processing	BP	0.088034	BP ncRNA processing
GO:0051960	0.0163572	0.994721	11	24	regulation of nervous system development	BP	0.0885585	BP regulation of nervous system development
GO:0005319	0.0164449	0.992033	22	60	lipid transporter activity	MF	0.088987	MF lipid transporter activity
GO:0006102	0.0164561	0.99524	9	21	isocitrate metabolic process	BP	0.0890009	BP isocitrate metabolic process
GO:0005793	0.0165675	0.993059	16	42	endoplasmic reticulum-Golgi intermediate compartment	CC	0.0895563	CC endoplasmic reticulum-Golgi intermediate compartment
GO:0045337	0.0167059	0.997751	5	8	farnesyl diphosphate biosynthetic process	BP	0.0902574	BP farnesyl diphosphate biosynthetic process
GO:0031414	0.0167459	0.999192	3	4	N-terminal protein acetyltransferase complex	CC	0.0903787	CC N-terminal protein acetyltransferase complex
GO:0031416	0.0167459	0.999192	3	4	NatB complex	CC	0.0903787	CC NatB complex
GO:0051051	0.0168368	0.994462	11	25	negative regulation of transport	BP	0.0908145	BP negative regulation of transport
GO:0004825	0.016853	0.997726	5	8	methionine-tRNA ligase activity	MF	0.0908145	MF methionine-tRNA ligase activity
GO:0006431	0.016853	0.997726	5	8	methionyl-tRNA aminoacylation	BP	0.0908145	BP methionyl-tRNA aminoacylation
GO:0033116	0.0168869	0.995784	8	16	endoplasmic reticulum-Golgi intermediate compartment membrane	CC	0.09095	CC endoplasmic reticulum-Golgi intermediate compartment membrane
GO:1901001	0.0169691	0.993802	13	30	negative regulation of response to salt stress	BP	0.0913451	BP negative regulation of response to salt stress
GO:0008238	0.0172029	0.990111	34	105	exopeptidase activity	MF	0.0925552	MF exopeptidase activity
GO:0034308	0.0172183	0.99556	8	17	primary alcohol metabolic process	BP	0.0925898	BP primary alcohol metabolic process
GO:0010187	0.0172617	0.993325	14	34	negative regulation of seed germination	BP	0.0927555	BP negative regulation of seed germination
GO:0005372	0.0172761	0.991041	24	81	water transmembrane transporter activity	MF	0.0927555	MF water transmembrane transporter activity
GO:0015250	0.0172761	0.991041	24	81	water channel activity	MF	0.0927555	MF water channel activity
GO:0003954	0.0173443	0.990543	28	92	NADH dehydrogenase activity	MF	0.0930596	MF NADH dehydrogenase activity
GO:0019287	0.0173507	0.99764	5	8	isopentenyl diphosphate biosynthetic process, mevalonate pathway	BP	0.0930596	BP isopentenyl diphosphate biosynthetic process, mevalonate pathway
GO:0019003	0.0173976	0.997364	5	9	GDP binding	MF	0.0932627	MF GDP binding
GO:0004801	0.0174421	0.99834	4	6	sedoheptulose-7-phosphate:D-glyceraldehyde-3-phosphate glyceronetransferase activity	MF	0.0934528	MF sedoheptulose-7-phosphate:D-glyceraldehyde-3-phosphate glyceronetransferase activity
GO:0046434	0.0175479	0.99451	10	23	organophosphate catabolic process	BP	0.0939711	BP organophosphate catabolic process
GO:0004449	0.0175818	0.998322	4	6	isocitrate dehydrogenase (NAD+) activity	MF	0.0941037	MF isocitrate dehydrogenase (NAD+) activity
GO:0004470	0.0176791	0.994909	9	20	malic enzyme activity	MF	0.0945266	MF malic enzyme activity
GO:0004471	0.0176791	0.994909	9	20	malate dehydrogenase (decarboxylating) (NAD+) activity	MF	0.0945266	MF malate dehydrogenase (decarboxylating) (NAD+) activity
GO:0070127	0.0178197	0.994084	11	25	tRNA aminoacylation for mitochondrial protein translation	BP	0.0952288	BP tRNA aminoacylation for mitochondrial protein translation
GO:0015662	0.0178378	0.989465	37	114	ATPase activity, coupled to transmembrane movement of ions, phosphorylative mechanism	MF	0.0952763	MF ATPase activity, coupled to transmembrane movement of ions, phosphorylative mechanism
GO:0016226	0.0179688	0.996454	6	12	iron-sulfur cluster assembly	BP	0.0958148	BP iron-sulfur cluster assembly
GO:0031163	0.0179688	0.996454	6	12	metallo-sulfur cluster assembly	BP	0.0958148	BP metallo-sulfur cluster assembly
GO:0009845	0.01798	0.992956	14	35	seed germination	BP	0.0958148	BP seed germination
GO:0004596	0.0180129	0.999105	3	4	peptide alpha-N-acetyltransferase activity	MF	0.0958148	MF peptide alpha-N-acetyltransferase activity
GO:0002084	0.0180221	0.998266	4	6	protein depalmitoylation	BP	0.0958148	BP protein depalmitoylation
GO:0008474	0.0180221	0.998266	4	6	palmitoyl-(protein) hydrolase activity	MF	0.0958148	MF palmitoyl-(protein) hydrolase activity
GO:0042159	0.0180221	0.998266	4	6	lipoprotein catabolic process	BP	0.0958148	BP lipoprotein catabolic process
GO:0098599	0.0180221	0.998266	4	6	palmitoyl hydrolase activity	MF	0.0958148	MF palmitoyl hydrolase activity
GO:0098734	0.0180221	0.998266	4	6	macromolecule depalmitoylation	BP	0.0958148	BP macromolecule depalmitoylation
GO:1903828	0.0181254	0.997504	5	8	negative regulation of cellular protein localization	BP	0.0963147	BP negative regulation of cellular protein localization
GO:0016801	0.0181741	0.993338	12	32	hydrolase activity, acting on ether bonds	MF	0.0965234	MF hydrolase activity, acting on ether bonds
GO:0006564	0.0182945	0.995225	8	17	L-serine biosynthetic process	BP	0.0971129	BP L-serine biosynthetic process
GO:0043248	0.0183414	0.993736	11	27	proteasome assembly	BP	0.0973121	BP proteasome assembly
GO:0071216	0.0184283	0.993187	13	30	cellular response to biotic stimulus	BP	0.097723	BP cellular response to biotic stimulus
GO:0015020	0.0185535	0.992416	15	38	glucuronosyltransferase activity	MF	0.0983363	MF glucuronosyltransferase activity
GO:0007041	0.0185889	0.995268	8	16	lysosomal transport	BP	0.098456	BP lysosomal transport
GO:0070678	0.0185951	0.995608	7	15	preprotein binding	MF	0.098456	MF preprotein binding
GO:0006534	0.0187011	0.993594	11	27	cysteine metabolic process	BP	0.0989663	BP cysteine metabolic process
GO:0045038	0.0187139	0.999056	3	4	protein import into chloroplast thylakoid membrane	BP	0.0989836	BP protein import into chloroplast thylakoid membrane
GO:0033293	0.0187496	0.992159	15	42	monocarboxylic acid binding	MF	0.0991212	MF monocarboxylic acid binding
GO:0045595	0.0187608	0.98864	40	123	regulation of cell differentiation	BP	0.0991299	BP regulation of cell differentiation
GO:0005982	0.0188303	0.989769	28	84	starch metabolic process	BP	0.0994463	BP starch metabolic process
GO:0006476	0.0188775	0.995854	7	13	protein deacetylation	BP	0.0995937	BP protein deacetylation
GO:0016575	0.0188775	0.995854	7	13	histone deacetylation	BP	0.0995937	BP histone deacetylation
GO:0072529	0.0189265	0.99539	7	16	pyrimidine-containing compound catabolic process	BP	0.0998012	BP pyrimidine-containing compound catabolic process
GO:0048209	0.0189528	0.992779	13	33	regulation of vesicle targeting, to, from or within Golgi	BP	0.0998888	BP regulation of vesicle targeting, to, from or within Golgi
GO:0009649	0.0189768	0.997353	5	8	entrainment of circadian clock	BP	0.0999646	BP entrainment of circadian clock
GO:0030151	0.0190621	0.996383	6	11	molybdenum ion binding	MF	0.100363	MF molybdenum ion binding
GO:0043197	0.0191683	0.998118	4	6	dendritic spine	CC	0.100819	CC dendritic spine
GO:0044309	0.0191683	0.998118	4	6	neuron spine	CC	0.100819	CC neuron spine
GO:0070588	0.019185	0.992075	15	39	calcium ion transmembrane transport	BP	0.100856	BP calcium ion transmembrane transport
GO:0008235	0.0191968	0.993081	12	29	metalloexopeptidase activity	MF	0.100866	MF metalloexopeptidase activity
GO:0004017	0.0192435	0.997002	5	9	adenylate kinase activity	MF	0.10106	MF adenylate kinase activity
GO:0009045	0.0193281	0.996985	5	9	xylose isomerase activity	MF	0.101453	MF xylose isomerase activity
GO:0009100	0.0193505	0.99234	14	35	glycoprotein metabolic process	BP	0.101519	BP glycoprotein metabolic process
GO:0006835	0.019473	0.993285	11	27	dicarboxylic acid transport	BP	0.10211	BP dicarboxylic acid transport
GO:0080144	0.019567	0.997247	5	8	amino acid homeostasis	BP	0.102551	BP amino acid homeostasis
GO:0032388	0.0196363	0.99155	16	43	positive regulation of intracellular transport	BP	0.102862	BP positive regulation of intracellular transport
GO:0006007	0.0197013	0.998049	4	6	glucose catabolic process	BP	0.10315	BP glucose catabolic process
GO:0031467	0.0197709	0.997669	4	7	Cul7-RING ubiquitin ligase complex	CC	0.103409	CC Cul7-RING ubiquitin ligase complex
GO:0043224	0.0197709	0.997669	4	7	nuclear SCF ubiquitin ligase complex	CC	0.103409	CC nuclear SCF ubiquitin ligase complex
GO:0043025	0.019849	0.993209	11	26	neuronal cell body	CC	0.103749	CC neuronal cell body
GO:0006696	0.0199018	0.998022	4	6	ergosterol biosynthetic process	BP	0.103749	BP ergosterol biosynthetic process
GO:0008204	0.0199018	0.998022	4	6	ergosterol metabolic process	BP	0.103749	BP ergosterol metabolic process
GO:0044107	0.0199018	0.998022	4	6	cellular alcohol metabolic process	BP	0.103749	BP cellular alcohol metabolic process
GO:0044108	0.0199018	0.998022	4	6	cellular alcohol biosynthetic process	BP	0.103749	BP cellular alcohol biosynthetic process
GO:0097384	0.0199018	0.998022	4	6	cellular lipid biosynthetic process	BP	0.103749	BP cellular lipid biosynthetic process
GO:0031428	0.0199061	0.995806	6	13	box C/D snoRNP complex	CC	0.103749	CC box C/D snoRNP complex
GO:0010648	0.0199571	0.985796	79	271	negative regulation of cell communication	BP	0.10391	BP negative regulation of cell communication
GO:0023057	0.0199571	0.985796	79	271	negative regulation of signaling	BP	0.10391	BP negative regulation of signaling
GO:0071326	0.0201901	0.997134	5	8	cellular response to monosaccharide stimulus	BP	0.104964	BP cellular response to monosaccharide stimulus
GO:0071331	0.0201901	0.997134	5	8	cellular response to hexose stimulus	BP	0.104964	BP cellular response to hexose stimulus
GO:0071333	0.0201901	0.997134	5	8	cellular response to glucose stimulus	BP	0.104964	BP cellular response to glucose stimulus
GO:0006646	0.0202328	0.997126	5	8	phosphatidylethanolamine biosynthetic process	BP	0.10508	BP phosphatidylethanolamine biosynthetic process
GO:0046337	0.0202328	0.997126	5	8	phosphatidylethanolamine metabolic process	BP	0.10508	BP phosphatidylethanolamine metabolic process
GO:0007623	0.0202645	0.986467	57	192	circadian rhythm	BP	0.105192	BP circadian rhythm
GO:0055072	0.0202944	0.991807	14	37	iron ion homeostasis	BP	0.105294	BP iron ion homeostasis
GO:0005496	0.0204088	0.993858	9	21	steroid binding	MF	0.105792	MF steroid binding
GO:0010150	0.0204293	0.987771	37	117	leaf senescence	BP	0.105792	BP leaf senescence
GO:0090693	0.0204293	0.987771	37	117	plant organ senescence	BP	0.105792	BP plant organ senescence
GO:0097550	0.0204506	0.997949	4	6	transcriptional preinitiation complex	CC	0.105792	CC transcriptional preinitiation complex
GO:0042181	0.020462	0.994538	8	17	ketone biosynthetic process	BP	0.105792	BP ketone biosynthetic process
GO:1901661	0.020462	0.994538	8	17	quinone metabolic process	BP	0.105792	BP quinone metabolic process
GO:1901663	0.020462	0.994538	8	17	quinone biosynthetic process	BP	0.105792	BP quinone biosynthetic process
[truncated: 562 more rows]
