# Supplementary material for: Full-length transcriptome sequences of Agropyron cristatum facilitate the prediction of putative genes for thousand-grain weight in a wheat-A. cristatum translocation line
Source: BMC Genomics. 2019 Dec 27;20:1025. doi: 10.1186/s12864-019-6416-4 (PMC6935218; doi:10.1186/s12864-019-6416-4)
Supplement: Supplementary file 3 — Additional file 3: Table S3. GO enrichment analysis for transcripts enriched in leaves. [file 12864_2019_6416_MOESM3_ESM.xlsx]

## Sheet: Sheet1
Table S3 GO enrichment analysis for transcripts enriched in leaves.
category	over_represented_pvalue	under_represented_pvalue	numDEInCat	numInCat	term	ontology	over_represented_FDR	go_term
GO:0016892	1.28562e-26	1	13	17	endoribonuclease activity, producing 3'-phosphomonoesters	MF	6.64022e-23	MF endoribonuclease activity, producing 3'-phosphomonoesters
GO:0033897	1.28562e-26	1	13	17	ribonuclease T2 activity	MF	6.64022e-23	MF ribonuclease T2 activity
GO:0016829	2.51819e-26	1	41	747	lyase activity	MF	7.12622e-23	MF lyase activity
GO:0016984	2.75943e-26	1	21	117	ribulose-bisphosphate carboxylase activity	MF	7.12622e-23	MF ribulose-bisphosphate carboxylase activity
GO:0016491	7.09659e-26	1	66	2285	oxidoreductase activity	MF	1.46616e-22	MF oxidoreductase activity
GO:0019253	1.06681e-24	1	23	183	reductive pentose-phosphate cycle	BP	1.57431e-21	BP reductive pentose-phosphate cycle
GO:0019685	1.06681e-24	1	23	183	photosynthesis, dark reaction	BP	1.57431e-21	BP photosynthesis, dark reaction
GO:0016894	1.62703e-23	1	13	23	endonuclease activity, active with either ribo- or deoxyribonucleic acids and producing 3'-phosphomonoesters	MF	2.1009e-20	MF endonuclease activity, active with either ribo- or deoxyribonucleic acids and producing 3'-phosphomonoesters
GO:0016830	2.32022e-23	1	29	372	carbon-carbon lyase activity	MF	2.66309e-20	MF carbon-carbon lyase activity
GO:0004497	2.72988e-22	1	25	264	monooxygenase activity	MF	2.81997e-19	MF monooxygenase activity
GO:0044711	2.02661e-21	1	73	3193	NA	NA	1.90317e-18	none
GO:0009853	2.39611e-21	1	21	191	photorespiration	BP	2.06265e-18	BP photorespiration
GO:0043094	1.33733e-18	1	21	248	cellular metabolic compound salvage	BP	1.06266e-15	BP cellular metabolic compound salvage
GO:0016831	2.18007e-18	1	22	274	carboxy-lyase activity	MF	1.60858e-15	MF carboxy-lyase activity
GO:0009813	5.30335e-17	1	16	120	flavonoid biosynthetic process	BP	3.65224e-14	BP flavonoid biosynthetic process
GO:0009507	6.54867e-17	1	64	3164	chloroplast	CC	4.22798e-14	CC chloroplast
GO:0044710	8.05341e-17	1	92	5793	NA	NA	4.89363e-14	none
GO:0009536	1.48583e-16	1	64	3220	plastid	CC	8.52701e-14	CC plastid
GO:0051213	1.90888e-15	1	23	373	dioxygenase activity	MF	1.03783e-12	MF dioxygenase activity
GO:0009718	3.50543e-15	1	10	31	anthocyanin-containing compound biosynthetic process	BP	1.81055e-12	BP anthocyanin-containing compound biosynthetic process
GO:0009812	5.57415e-15	1	16	154	flavonoid metabolic process	BP	2.63291e-12	BP flavonoid metabolic process
GO:0009058	5.60736e-15	1	86	5787	biosynthetic process	BP	2.63291e-12	BP biosynthetic process
GO:1901576	4.94833e-14	1	83	5681	organic substance biosynthetic process	BP	2.16395e-11	BP organic substance biosynthetic process
GO:0003824	5.02757e-14	1	153	13784	catalytic activity	MF	2.16395e-11	MF catalytic activity
GO:0015976	9.05602e-13	1	7	14	carbon utilization	BP	3.74195e-10	BP carbon utilization
GO:0016702	1.25888e-12	1	18	282	oxidoreductase activity, acting on single donors with incorporation of molecular oxygen, incorporation of two atoms of oxygen	MF	5.00162e-10	MF oxidoreductase activity, acting on single donors with incorporation of molecular oxygen, incorporation of two atoms of oxygen
GO:0031408	1.58597e-12	1	18	287	oxylipin biosynthetic process	BP	6.06779e-10	BP oxylipin biosynthetic process
GO:0031407	1.6664e-12	1	18	288	oxylipin metabolic process	BP	6.14782e-10	BP oxylipin metabolic process
GO:0016701	2.40017e-12	1	18	293	oxidoreductase activity, acting on single donors with incorporation of molecular oxygen	MF	8.54957e-10	MF oxidoreductase activity, acting on single donors with incorporation of molecular oxygen
GO:0016036	1.58247e-11	1	10	61	cellular response to phosphate starvation	BP	5.44897e-09	BP cellular response to phosphate starvation
GO:0004089	1.84488e-11	1	7	20	carbonate dehydratase activity	MF	6.1476e-09	MF carbonate dehydratase activity
GO:0046283	2.55349e-11	1	10	65	anthocyanin-containing compound metabolic process	BP	8.24297e-09	BP anthocyanin-containing compound metabolic process
GO:0004521	4.09096e-11	1	16	245	endoribonuclease activity	MF	1.28059e-08	MF endoribonuclease activity
GO:0004540	1.74653e-10	1	16	273	ribonuclease activity	MF	5.30638e-08	MF ribonuclease activity
GO:0045486	2.22822e-10	1	5	7	naringenin 3-dioxygenase activity	MF	6.57643e-08	MF naringenin 3-dioxygenase activity
GO:0005576	2.35286e-10	1	36	1675	extracellular region	CC	6.7514e-08	CC extracellular region
GO:0044434	6.29893e-10	1	38	2011	chloroplast part	CC	1.75859e-07	CC chloroplast part
GO:0009267	6.68556e-10	1	11	122	cellular response to starvation	BP	1.80048e-07	BP cellular response to starvation
GO:0044435	6.79756e-10	1	38	2016	plastid part	CC	1.80048e-07	CC plastid part
GO:0016051	1.0121e-09	1	28	1076	carbohydrate biosynthetic process	BP	2.61374e-07	BP carbohydrate biosynthetic process
GO:0031668	1.212e-09	1	12	165	cellular response to extracellular stimulus	BP	3.05365e-07	BP cellular response to extracellular stimulus
GO:0008610	1.28045e-09	1	26	923	lipid biosynthetic process	BP	3.14929e-07	BP lipid biosynthetic process
GO:0031669	1.91736e-09	1	11	136	cellular response to nutrient levels	BP	4.60612e-07	BP cellular response to nutrient levels
GO:0071496	4.601e-09	1	12	183	cellular response to external stimulus	BP	1.08019e-06	BP cellular response to external stimulus
GO:0006629	9.68608e-09	1	32	1469	lipid metabolic process	BP	2.20021e-06	BP lipid metabolic process
GO:0016706	9.79764e-09	1	5	13	oxidoreductase activity, acting on paired donors, with incorporation or reduction of molecular oxygen, 2-oxoglutarate as one donor, and incorporation of one atom each of oxygen into both donors	MF	2.20021e-06	MF oxidoreductase activity, acting on paired donors, with incorporation or reduction of molecular oxygen, 2-oxoglutarate as one donor, and incorporation of one atom each of oxygen into both donors
GO:0034655	1.14394e-08	1	14	289	nucleobase-containing compound catabolic process	BP	2.51422e-06	BP nucleobase-containing compound catabolic process
GO:0006401	1.70971e-08	1	13	244	RNA catabolic process	BP	3.67944e-06	BP RNA catabolic process
GO:0044699	1.91157e-08	1	122	11726	NA	NA	4.0299e-06	none
GO:0042594	2.42463e-08	1	11	170	response to starvation	BP	5.00928e-06	BP response to starvation
GO:0006633	3.1668e-08	1	19	587	fatty acid biosynthetic process	BP	6.41432e-06	BP fatty acid biosynthetic process
GO:0044270	3.7506e-08	1	14	318	cellular nitrogen compound catabolic process	BP	7.32687e-06	BP cellular nitrogen compound catabolic process
GO:0016165	3.75919e-08	1	10	134	linoleate 13S-lipoxygenase activity	MF	7.32687e-06	MF linoleate 13S-lipoxygenase activity
GO:0010333	4.47982e-08	1	4	6	terpene synthase activity	MF	8.49612e-06	MF terpene synthase activity
GO:0046700	4.52359e-08	1	14	323	heterocycle catabolic process	BP	8.49612e-06	BP heterocycle catabolic process
GO:0009991	6.2156e-08	1	12	234	response to extracellular stimulus	BP	1.14656e-05	BP response to extracellular stimulus
GO:0009570	6.99536e-08	1	19	665	chloroplast stroma	CC	1.26548e-05	CC chloroplast stroma
GO:0009611	7.10533e-08	1	15	417	response to wounding	BP	1.26548e-05	BP response to wounding
GO:0009532	7.65911e-08	1	19	669	plastid stroma	CC	1.31994e-05	CC plastid stroma
GO:0007154	7.71399e-08	1	12	237	cell communication	BP	1.31994e-05	BP cell communication
GO:0009753	7.79444e-08	1	10	150	response to jasmonic acid	BP	1.31994e-05	BP response to jasmonic acid
GO:0016835	8.28174e-08	1	11	204	carbon-oxygen lyase activity	MF	1.37984e-05	MF carbon-oxygen lyase activity
GO:0006631	1.16879e-07	1	20	709	fatty acid metabolic process	BP	1.90985e-05	BP fatty acid metabolic process
GO:0004519	1.18326e-07	1	16	425	endonuclease activity	MF	1.90985e-05	MF endonuclease activity
GO:0032787	1.26588e-07	1	26	1192	monocarboxylic acid metabolic process	BP	2.01177e-05	BP monocarboxylic acid metabolic process
GO:0031667	1.39288e-07	1	11	205	response to nutrient levels	BP	2.18007e-05	BP response to nutrient levels
GO:0044283	1.45738e-07	1	28	1363	small molecule biosynthetic process	BP	2.24698e-05	BP small molecule biosynthetic process
GO:0031418	1.5396e-07	1	5	23	L-ascorbic acid binding	MF	2.33883e-05	MF L-ascorbic acid binding
GO:0005975	1.68456e-07	1	39	2356	carbohydrate metabolic process	BP	2.52196e-05	BP carbohydrate metabolic process
GO:0008152	3.31032e-07	1	136	14727	metabolic process	BP	4.88508e-05	BP metabolic process
GO:0046148	3.71683e-07	1	10	179	pigment biosynthetic process	BP	5.40773e-05	BP pigment biosynthetic process
GO:0043436	4.08325e-07	1	36	2190	oxoacid metabolic process	BP	5.85185e-05	BP oxoacid metabolic process
GO:0044723	4.14516e-07	1	30	1595	NA	NA	5.85185e-05	none
GO:0006082	4.19203e-07	1	36	2193	organic acid metabolic process	BP	5.85185e-05	BP organic acid metabolic process
GO:0005372	4.75059e-07	1	7	81	water transmembrane transporter activity	MF	6.45705e-05	MF water transmembrane transporter activity
GO:0015250	4.75059e-07	1	7	81	water channel activity	MF	6.45705e-05	MF water channel activity
GO:0016838	5.49391e-07	1	4	11	carbon-oxygen lyase activity, acting on phosphates	MF	7.3704e-05	MF carbon-oxygen lyase activity, acting on phosphates
GO:0072330	7.92358e-07	1	19	729	monocarboxylic acid biosynthetic process	BP	0.000104937	BP monocarboxylic acid biosynthetic process
GO:0019439	8.22693e-07	1	14	412	aromatic compound catabolic process	BP	0.000107575	BP aromatic compound catabolic process
GO:0044255	8.35789e-07	1	26	1257	cellular lipid metabolic process	BP	0.000107921	BP cellular lipid metabolic process
GO:0006869	1.14268e-06	1	9	171	lipid transport	BP	0.000145727	BP lipid transport
GO:1901361	1.47776e-06	1	14	435	organic cyclic compound catabolic process	BP	0.000186161	BP organic cyclic compound catabolic process
GO:0015204	1.51425e-06	1	3	5	urea transmembrane transporter activity	MF	0.00018846	MF urea transmembrane transporter activity
GO:0009703	1.67972e-06	1	3	4	nitrate reductase (NADH) activity	MF	0.000201762	MF nitrate reductase (NADH) activity
GO:0046857	1.67972e-06	1	3	4	oxidoreductase activity, acting on other nitrogenous compounds as donors, with NAD or NADP as acceptor	MF	0.000201762	MF oxidoreductase activity, acting on other nitrogenous compounds as donors, with NAD or NADP as acceptor
GO:0050464	1.67972e-06	1	3	4	nitrate reductase (NADPH) activity	MF	0.000201762	MF nitrate reductase (NADPH) activity
GO:0016053	1.82491e-06	0.999999	24	1188	organic acid biosynthetic process	BP	0.000214219	BP organic acid biosynthetic process
GO:0046394	1.82491e-06	0.999999	24	1188	carboxylic acid biosynthetic process	BP	0.000214219	BP carboxylic acid biosynthetic process
GO:0042440	3.32809e-06	1	10	225	pigment metabolic process	BP	0.000386283	BP pigment metabolic process
GO:0044281	3.82692e-06	0.999998	41	2970	small molecule metabolic process	BP	0.000439245	BP small molecule metabolic process
GO:0071704	4.70365e-06	0.999998	126	13681	organic substance metabolic process	BP	0.000533942	BP organic substance metabolic process
GO:0019752	5.467e-06	0.999998	33	2149	carboxylic acid metabolic process	BP	0.000613849	BP carboxylic acid metabolic process
GO:0016705	7.03528e-06	0.999999	9	194	oxidoreductase activity, acting on paired donors, with incorporation or reduction of molecular oxygen	MF	0.000781446	MF oxidoreductase activity, acting on paired donors, with incorporation or reduction of molecular oxygen
GO:0046872	7.14216e-06	0.999997	71	6397	metal ion binding	MF	0.000784878	MF metal ion binding
GO:0004518	8.47325e-06	0.999998	16	592	nuclease activity	MF	0.000921354	MF nuclease activity
GO:0043169	1.04699e-05	0.999995	71	6460	cation binding	MF	0.0011266	MF cation binding
GO:0048029	1.0996e-05	0.999999	6	86	monosaccharide binding	MF	0.00117102	MF monosaccharide binding
GO:0008940	1.96793e-05	1	3	8	nitrate reductase activity	MF	0.00207436	MF nitrate reductase activity
GO:0016041	2.03369e-05	0.999999	4	22	glutamate synthase (ferredoxin) activity	MF	0.0021008	MF glutamate synthase (ferredoxin) activity
GO:0016643	2.03369e-05	0.999999	4	22	oxidoreductase activity, acting on the CH-NH2 group of donors, iron-sulfur protein as acceptor	MF	0.0021008	MF oxidoreductase activity, acting on the CH-NH2 group of donors, iron-sulfur protein as acceptor
GO:0016661	2.98545e-05	1	3	9	oxidoreductase activity, acting on other nitrogenous compounds as donors	MF	0.00305344	MF oxidoreductase activity, acting on other nitrogenous compounds as donors
GO:0003674	3.51419e-05	0.999982	199	25445	molecular_function	MF	0.00355898	MF molecular_function
GO:0043546	3.74528e-05	1	3	10	molybdopterin cofactor binding	MF	0.00375619	MF molybdopterin cofactor binding
GO:0030151	4.65129e-05	0.999999	3	11	molybdenum ion binding	MF	0.00461998	MF molybdenum ion binding
GO:0009924	4.9841e-05	0.999998	4	29	octadecanal decarbonylase activity	MF	0.00481175	MF octadecanal decarbonylase activity
GO:0071771	4.9841e-05	0.999998	4	29	aldehyde decarbonylase activity	MF	0.00481175	MF aldehyde decarbonylase activity
GO:1990465	4.9841e-05	0.999998	4	29	aldehyde oxygenase (deformylating) activity	MF	0.00481175	MF aldehyde oxygenase (deformylating) activity
GO:0102884	5.49352e-05	1	2	2	alpha-zingiberene synthase activity	MF	0.00507023	MF alpha-zingiberene synthase activity
GO:0016788	5.51179e-05	0.999981	22	1225	hydrolase activity, acting on ester bonds	MF	0.00507023	MF hydrolase activity, acting on ester bonds
GO:0008061	5.52208e-05	0.999998	4	36	chitin binding	MF	0.00507023	MF chitin binding
GO:0050062	5.54633e-05	1	2	2	long-chain-fatty-acyl-CoA reductase activity	MF	0.00507023	MF long-chain-fatty-acyl-CoA reductase activity
GO:0080019	5.54633e-05	1	2	2	fatty-acyl-CoA reductase (alcohol-forming) activity	MF	0.00507023	MF fatty-acyl-CoA reductase (alcohol-forming) activity
GO:0102965	5.54633e-05	1	2	2	alcohol-forming fatty acyl-CoA reductase activity	MF	0.00507023	MF alcohol-forming fatty acyl-CoA reductase activity
GO:0046906	6.29078e-05	0.999985	13	577	tetrapyrrole binding	MF	0.00570033	MF tetrapyrrole binding
GO:0044238	8.69831e-05	0.999948	115	12797	primary metabolic process	BP	0.00781335	BP primary metabolic process
GO:0030246	8.88114e-05	0.99998	12	482	carbohydrate binding	MF	0.00790881	MF carbohydrate binding
GO:0016836	9.63579e-05	0.999988	7	163	hydro-lyase activity	MF	0.0085075	MF hydro-lyase activity
GO:0020037	9.86873e-05	0.999983	9	289	heme binding	MF	0.00863932	MF heme binding
GO:0010597	0.000138139	0.999997	3	15	green leaf volatile biosynthetic process	BP	0.0118915	BP green leaf volatile biosynthetic process
GO:0019372	0.000138139	0.999997	3	15	lipoxygenase pathway	BP	0.0118915	BP lipoxygenase pathway
GO:0022838	0.000142131	0.999982	7	173	substrate-specific channel activity	MF	0.012134	MF substrate-specific channel activity
GO:1901568	0.000149746	0.999989	5	72	fatty acid derivative metabolic process	BP	0.0126793	BP fatty acid derivative metabolic process
GO:0044444	0.000158166	0.999903	121	14162	cytoplasmic part	CC	0.0132834	CC cytoplasmic part
GO:0004067	0.000194028	0.999999	2	4	asparaginase activity	MF	0.0157819	MF asparaginase activity
GO:0006530	0.000194028	0.999999	2	4	asparagine catabolic process	BP	0.0157819	BP asparagine catabolic process
GO:0008798	0.000194028	0.999999	2	4	beta-aspartyl-peptidase activity	MF	0.0157819	MF beta-aspartyl-peptidase activity
GO:0033345	0.000194028	0.999999	2	4	asparagine catabolic process via L-aspartate	BP	0.0157819	BP asparagine catabolic process via L-aspartate
GO:0072593	0.000200905	0.999972	7	200	reactive oxygen species metabolic process	BP	0.0161947	BP reactive oxygen species metabolic process
GO:0009056	0.000202238	0.99991	32	2474	catabolic process	BP	0.0161947	BP catabolic process
GO:0005618	0.000241856	0.999916	19	1146	cell wall	CC	0.0190715	CC cell wall
GO:0030312	0.000241856	0.999916	19	1146	external encapsulating structure	CC	0.0190715	CC external encapsulating structure
GO:0006809	0.000282982	0.999992	3	18	nitric oxide biosynthetic process	BP	0.021979	BP nitric oxide biosynthetic process
GO:0046209	0.000282982	0.999992	3	18	nitric oxide metabolic process	BP	0.021979	BP nitric oxide metabolic process
GO:0001101	0.000325527	0.999877	21	1378	response to acid chemical	BP	0.0250947	BP response to acid chemical
GO:0015267	0.000331255	0.99995	7	201	channel activity	MF	0.0251608	MF channel activity
GO:0022803	0.000331255	0.99995	7	201	passive transmembrane transporter activity	MF	0.0251608	MF passive transmembrane transporter activity
GO:1901575	0.000350628	0.999845	29	2214	organic substance catabolic process	BP	0.0264378	BP organic substance catabolic process
GO:0044237	0.000369907	0.999768	115	13375	cellular metabolic process	BP	0.0276894	BP cellular metabolic process
GO:0044436	0.000408592	0.999872	15	950	thylakoid part	CC	0.0303021	CC thylakoid part
GO:0009057	0.000410676	0.999847	20	1269	macromolecule catabolic process	BP	0.0303021	BP macromolecule catabolic process
GO:0009521	0.000475034	0.9999	9	395	photosystem	CC	0.0348021	CC photosystem
GO:0042126	0.000487041	0.999984	3	22	nitrate metabolic process	BP	0.0351828	BP nitrate metabolic process
GO:0042128	0.000487041	0.999984	3	22	nitrate assimilation	BP	0.0351828	BP nitrate assimilation
GO:1903409	0.00053333	0.999982	3	22	reactive oxygen species biosynthetic process	BP	0.0382591	BP reactive oxygen species biosynthetic process
GO:0004568	0.000574797	0.999979	3	28	chitinase activity	MF	0.0409493	MF chitinase activity
GO:0009535	0.000621565	0.999806	14	887	chloroplast thylakoid membrane	CC	0.0428757	CC chloroplast thylakoid membrane
GO:0055035	0.000621565	0.999806	14	887	plastid thylakoid membrane	CC	0.0428757	CC plastid thylakoid membrane
GO:0009084	0.000626818	0.999934	5	97	glutamine family amino acid biosynthetic process	BP	0.0428757	BP glutamine family amino acid biosynthetic process
GO:0006026	0.000635042	0.999976	3	29	aminoglycan catabolic process	BP	0.0428757	BP aminoglycan catabolic process
GO:0006030	0.000635042	0.999976	3	29	chitin metabolic process	BP	0.0428757	BP chitin metabolic process
GO:0006032	0.000635042	0.999976	3	29	chitin catabolic process	BP	0.0428757	BP chitin catabolic process
GO:0046348	0.000635042	0.999976	3	29	amino sugar catabolic process	BP	0.0428757	BP amino sugar catabolic process
GO:1901072	0.000635042	0.999976	3	29	glucosamine-containing compound catabolic process	BP	0.0428757	BP glucosamine-containing compound catabolic process
GO:0034357	0.000720651	0.999772	14	900	photosynthetic membrane	CC	0.0480279	CC photosynthetic membrane
GO:0042651	0.000720651	0.999772	14	900	thylakoid membrane	CC	0.0480279	CC thylakoid membrane
GO:0016998	0.000791192	0.999968	3	31	cell wall macromolecule catabolic process	BP	0.0523911	BP cell wall macromolecule catabolic process
GO:0035336	0.000824724	0.999992	2	6	long-chain fatty-acyl-CoA metabolic process	BP	0.0539202	BP long-chain fatty-acyl-CoA metabolic process
GO:0035337	0.000824724	0.999992	2	6	fatty-acyl-CoA metabolic process	BP	0.0539202	BP fatty-acyl-CoA metabolic process
GO:0015930	0.000843944	0.999935	4	56	glutamate synthase activity	MF	0.0544872	MF glutamate synthase activity
GO:0097054	0.000843944	0.999935	4	56	L-glutamate biosynthetic process	BP	0.0544872	BP L-glutamate biosynthetic process
GO:0006537	0.000902421	0.99993	4	57	glutamate biosynthetic process	BP	0.0579007	BP glutamate biosynthetic process
GO:0019676	0.000963134	0.999923	4	58	ammonia assimilation cycle	BP	0.0610379	BP ammonia assimilation cycle
GO:0019740	0.000963134	0.999923	4	58	nitrogen utilization	BP	0.0610379	BP nitrogen utilization
GO:0009064	0.00102446	0.999814	7	223	glutamine family amino acid metabolic process	BP	0.0645287	BP glutamine family amino acid metabolic process
GO:0071941	0.00107809	0.999952	3	29	nitrogen cycle metabolic process	BP	0.067495	BP nitrogen cycle metabolic process
GO:1901071	0.00119013	0.999944	3	35	glucosamine-containing compound metabolic process	BP	0.0740606	BP glucosamine-containing compound metabolic process
GO:0051538	0.00124145	0.999894	4	64	3 iron, 4 sulfur cluster binding	MF	0.0767915	MF 3 iron, 4 sulfur cluster binding
GO:0006690	0.00128235	0.999939	3	32	icosanoid metabolic process	BP	0.0788494	BP icosanoid metabolic process
GO:0001906	0.00136779	0.999932	3	38	cell killing	BP	0.0826276	BP cell killing
GO:0031640	0.00136779	0.999932	3	38	killing of cells of other organism	BP	0.0826276	BP killing of cells of other organism
GO:0044364	0.00136779	0.999932	3	38	disruption of cells of other organism	BP	0.0826276	BP disruption of cells of other organism
GO:0044248	0.00142794	0.999369	23	1752	cellular catabolic process	BP	0.0857596	BP cellular catabolic process
GO:0008242	0.00144202	0.999978	2	9	omega peptidase activity	MF	0.0861045	MF omega peptidase activity
GO:0000254	0.00181991	0.999969	2	10	C-4 methylsterol oxidase activity	MF	0.108044	MF C-4 methylsterol oxidase activity
GO:0005778	0.00191592	0.999815	4	76	peroxisomal membrane	CC	0.112452	CC peroxisomal membrane
GO:0031903	0.00191592	0.999815	4	76	microbody membrane	CC	0.112452	CC microbody membrane
GO:0010623	0.00195133	0.999965	2	11	programmed cell death involved in cell development	BP	0.113883	BP programmed cell death involved in cell development
GO:2001057	0.00212963	0.999877	3	36	reactive nitrogen species metabolic process	BP	0.12359	BP reactive nitrogen species metabolic process
GO:0008289	0.00223332	0.999415	9	433	lipid binding	MF	0.128884	MF lipid binding
GO:0009751	0.00236582	0.999578	6	194	response to salicylic acid	BP	0.135652	BP response to salicylic acid
GO:1900426	0.00237687	0.999857	3	38	positive regulation of defense response to bacterium	BP	0.135652	BP positive regulation of defense response to bacterium
GO:0009522	0.00240723	0.999568	6	247	photosystem I	CC	0.13663	CC photosystem I
GO:0004332	0.00246761	0.999848	3	47	fructose-bisphosphate aldolase activity	MF	0.139292	MF fructose-bisphosphate aldolase activity
GO:0006040	0.00251046	0.999845	3	44	amino sugar metabolic process	BP	0.140941	BP amino sugar metabolic process
GO:0006541	0.00258985	0.999623	5	130	glutamine metabolic process	BP	0.144612	BP glutamine metabolic process
GO:0043650	0.0026912	0.999713	4	82	dicarboxylic acid biosynthetic process	BP	0.149463	BP dicarboxylic acid biosynthetic process
GO:0044265	0.0030589	0.998869	14	896	cellular macromolecule catabolic process	BP	0.168976	BP cellular macromolecule catabolic process
GO:0044438	0.00321642	0.999639	4	90	microbody part	CC	0.175797	CC microbody part
GO:0044439	0.00321642	0.999639	4	90	peroxisomal part	CC	0.175797	CC peroxisomal part
GO:0016832	0.00373281	0.999733	3	54	aldehyde-lyase activity	MF	0.202947	MF aldehyde-lyase activity
GO:0050896	0.0042048	0.997278	70	7677	response to stimulus	BP	0.227412	BP response to stimulus
GO:0000170	0.00453625	0.999869	2	14	sphingosine hydroxylase activity	MF	0.24406	MF sphingosine hydroxylase activity
GO:0006528	0.0045969	0.999865	2	15	asparagine metabolic process	BP	0.246041	BP asparagine metabolic process
GO:0008150	0.00462451	0.996861	183	24351	biological_process	BP	0.246243	BP biological_process
GO:0000272	0.00502686	0.998954	6	226	polysaccharide catabolic process	BP	0.265525	BP polysaccharide catabolic process
GO:0010287	0.00503803	0.999139	5	195	plastoglobule	CC	0.265525	CC plastoglobule
GO:0009068	0.00506807	0.999843	2	16	aspartate family amino acid catabolic process	BP	0.265575	BP aspartate family amino acid catabolic process
GO:0002833	0.00509041	0.999594	3	49	positive regulation of response to biotic stimulus	BP	0.265575	BP positive regulation of response to biotic stimulus
GO:0016161	0.00528375	0.999833	2	16	beta-amylase activity	MF	0.272906	MF beta-amylase activity
GO:0102229	0.00528375	0.999833	2	16	amylopectin maltohydrolase activity	MF	0.272906	MF amylopectin maltohydrolase activity
GO:0006536	0.00542366	0.999294	4	98	glutamate metabolic process	BP	0.278739	BP glutamate metabolic process
GO:0006721	0.00613236	0.999173	4	104	terpenoid metabolic process	BP	0.3136	BP terpenoid metabolic process
GO:0010345	0.00627189	0.999781	2	17	suberin biosynthetic process	BP	0.318956	BP suberin biosynthetic process
GO:0001871	0.00632972	0.999452	3	54	pattern binding	MF	0.318956	MF pattern binding
GO:0030247	0.00632972	0.999452	3	54	polysaccharide binding	MF	0.318956	MF polysaccharide binding
GO:0016052	0.00655717	0.997977	9	512	carbohydrate catabolic process	BP	0.328813	BP carbohydrate catabolic process
GO:0031406	0.00665326	0.998787	5	175	carboxylic acid binding	MF	0.330424	MF carboxylic acid binding
GO:0043177	0.00665326	0.998787	5	175	organic acid binding	MF	0.330424	MF organic acid binding
GO:0032103	0.00674606	0.999403	3	54	positive regulation of response to external stimulus	BP	0.33343	BP positive regulation of response to external stimulus
GO:0070645	0.00703196	1	1	1	Ubisch body	CC	0.345905	CC Ubisch body
GO:0006022	0.00708286	0.999358	3	65	aminoglycan metabolic process	BP	0.346758	BP aminoglycan metabolic process
GO:0102452	0.00723595	1	1	1	bisdemethoxycurcumin synthase activity	MF	0.352582	MF bisdemethoxycurcumin synthase activity
GO:0010295	0.00745306	1	1	1	(+)-abscisic acid 8'-hydroxylase activity	MF	0.361456	MF (+)-abscisic acid 8'-hydroxylase activity
GO:0016160	0.00756384	0.999707	2	19	amylase activity	MF	0.365115	MF amylase activity
GO:0043167	0.00788109	0.9945	102	12144	ion binding	MF	0.378659	MF ion binding
GO:0006952	0.00844268	0.995295	30	2658	defense response	BP	0.403764	BP defense response
GO:1900424	0.00888255	0.999128	3	60	regulation of defense response to bacterium	BP	0.416829	BP regulation of defense response to bacterium
GO:1901700	0.00889445	0.995499	22	1935	response to oxygen-containing compound	BP	0.416829	BP response to oxygen-containing compound
GO:0043902	0.00891066	0.999124	3	60	positive regulation of multi-organism process	BP	0.416829	BP positive regulation of multi-organism process
GO:0006094	0.00891763	0.999118	3	74	gluconeogenesis	BP	0.416829	BP gluconeogenesis
GO:0019319	0.00891763	0.999118	3	74	hexose biosynthetic process	BP	0.416829	BP hexose biosynthetic process
GO:0016021	0.00910361	0.994272	48	5031	integral component of membrane	CC	0.423605	CC integral component of membrane
GO:0016638	0.00995777	0.998453	4	117	oxidoreductase activity, acting on the CH-NH2 group of donors	MF	0.461273	MF oxidoreductase activity, acting on the CH-NH2 group of donors
GO:0006720	0.0100595	0.998432	4	120	isoprenoid metabolic process	BP	0.463907	BP isoprenoid metabolic process
GO:0045735	0.0106049	0.998881	3	78	nutrient reservoir activity	MF	0.485685	MF nutrient reservoir activity
GO:0016125	0.0106258	0.998882	3	68	sterol metabolic process	BP	0.485685	BP sterol metabolic process
GO:0019842	0.0127991	0.997258	5	217	vitamin binding	MF	0.582442	MF vitamin binding
GO:0042579	0.0133704	0.996574	6	291	microbody	CC	0.605772	CC microbody
GO:0043765	0.0135189	0.999954	1	2	T/G mismatch-specific endonuclease activity	MF	0.609825	MF T/G mismatch-specific endonuclease activity
GO:0009767	0.0141555	0.997554	4	147	photosynthetic electron transport chain	BP	0.630558	BP photosynthetic electron transport chain
GO:1901136	0.0144005	0.998296	3	84	carbohydrate derivative catabolic process	BP	0.630558	BP carbohydrate derivative catabolic process
GO:0043668	0.0145097	0.999947	1	2	exine	CC	0.630558	CC exine
GO:0016709	0.0148303	0.998231	3	75	oxidoreductase activity, acting on paired donors, with incorporation or reduction of molecular oxygen, NAD(P)H as one donor, and incorporation of one atom of oxygen	MF	0.630558	MF oxidoreductase activity, acting on paired donors, with incorporation or reduction of molecular oxygen, NAD(P)H as one donor, and incorporation of one atom of oxygen
GO:0005354	0.0148644	0.999945	1	2	galactose transmembrane transporter activity	MF	0.630558	MF galactose transmembrane transporter activity
GO:0015148	0.0148644	0.999945	1	2	D-xylose transmembrane transporter activity	MF	0.630558	MF D-xylose transmembrane transporter activity
GO:0015168	0.0148644	0.999945	1	2	glycerol transmembrane transporter activity	MF	0.630558	MF glycerol transmembrane transporter activity
GO:0015575	0.0148644	0.999945	1	2	mannitol transmembrane transporter activity	MF	0.630558	MF mannitol transmembrane transporter activity
GO:0015576	0.0148644	0.999945	1	2	sorbitol transmembrane transporter activity	MF	0.630558	MF sorbitol transmembrane transporter activity
GO:0015591	0.0148644	0.999945	1	2	D-ribose transmembrane transporter activity	MF	0.630558	MF D-ribose transmembrane transporter activity
GO:0016107	0.0149038	0.999944	1	2	sesquiterpenoid catabolic process	BP	0.630558	BP sesquiterpenoid catabolic process
GO:0016115	0.0149038	0.999944	1	2	terpenoid catabolic process	BP	0.630558	BP terpenoid catabolic process
GO:0043290	0.0149038	0.999944	1	2	apocarotenoid catabolic process	BP	0.630558	BP apocarotenoid catabolic process
GO:0046345	0.0149038	0.999944	1	2	abscisic acid catabolic process	BP	0.630558	BP abscisic acid catabolic process
GO:0043692	0.0149552	0.999944	1	2	monoterpene metabolic process	BP	0.630558	BP monoterpene metabolic process
GO:0043693	0.0149552	0.999944	1	2	monoterpene biosynthetic process	BP	0.630558	BP monoterpene biosynthetic process
GO:0006950	0.0158849	0.989437	54	5980	response to stress	BP	0.666051	BP response to stress
GO:0072329	0.015984	0.998035	3	82	monocarboxylic acid catabolic process	BP	0.666051	BP monocarboxylic acid catabolic process
GO:0009658	0.0159904	0.99714	4	137	chloroplast organization	BP	0.666051	BP chloroplast organization
GO:0030148	0.016074	0.999053	2	27	sphingolipid biosynthetic process	BP	0.666843	BP sphingolipid biosynthetic process
GO:0009773	0.0161934	0.99903	2	34	photosynthetic electron transport in photosystem I	BP	0.669113	BP photosynthetic electron transport in photosystem I
GO:0006091	0.0166649	0.993641	10	769	generation of precursor metabolites and energy	BP	0.685852	BP generation of precursor metabolites and energy
GO:0000427	0.0169852	0.999903	1	3	plastid-encoded plastid RNA polymerase complex	CC	0.696257	CC plastid-encoded plastid RNA polymerase complex
GO:0016843	0.017623	0.999896	1	3	amine-lyase activity	MF	0.713993	MF amine-lyase activity
GO:0036381	0.017623	0.999896	1	3	pyridoxal 5'-phosphate synthase (glutamine hydrolysing) activity	MF	0.713993	MF pyridoxal 5'-phosphate synthase (glutamine hydrolysing) activity
GO:0006308	0.0176252	0.999896	1	3	DNA catabolic process	BP	0.713993	BP DNA catabolic process
GO:0019318	0.0177351	0.995874	5	244	hexose metabolic process	BP	0.71564	BP hexose metabolic process
GO:0031224	0.0179659	0.988212	48	5243	intrinsic component of membrane	CC	0.722133	CC intrinsic component of membrane
GO:0016114	0.0187243	0.997559	3	81	terpenoid biosynthetic process	BP	0.749697	BP terpenoid biosynthetic process
GO:0005506	0.0190954	0.994709	6	301	iron ion binding	MF	0.761603	MF iron ion binding
GO:0035821	0.019257	0.997459	3	87	modification of morphology or physiology of other organism	BP	0.763422	BP modification of morphology or physiology of other organism
GO:0033383	0.0192888	0.999875	1	3	geranyl diphosphate metabolic process	BP	0.763422	BP geranyl diphosphate metabolic process
GO:0006006	0.0199357	0.99618	4	172	glucose metabolic process	BP	0.780865	BP glucose metabolic process
GO:0008202	0.0200079	0.997322	3	86	steroid metabolic process	BP	0.780865	BP steroid metabolic process
GO:0009902	0.0200319	0.998669	2	29	chloroplast relocation	BP	0.780865	BP chloroplast relocation
GO:0051667	0.0200319	0.998669	2	29	establishment of plastid localization	BP	0.780865	BP establishment of plastid localization
GO:0019825	0.0203718	0.999844	1	4	oxygen binding	MF	0.791129	MF oxygen binding
GO:0009765	0.0209709	0.995914	4	194	photosynthesis, light harvesting	BP	0.811345	BP photosynthesis, light harvesting
GO:0010282	0.0210608	0.999851	1	3	senescence-associated vacuole	CC	0.811784	CC senescence-associated vacuole
GO:0008974	0.0217479	0.999822	1	4	phosphoribulokinase activity	MF	0.835154	MF phosphoribulokinase activity
GO:0005355	0.022086	0.999836	1	3	glucose transmembrane transporter activity	MF	0.841315	MF glucose transmembrane transporter activity
GO:0015149	0.022086	0.999836	1	3	hexose transmembrane transporter activity	MF	0.841315	MF hexose transmembrane transporter activity
GO:0015146	0.0221903	0.999835	1	3	pentose transmembrane transporter activity	MF	0.841315	MF pentose transmembrane transporter activity
GO:0019750	0.0223156	0.998424	2	31	chloroplast localization	BP	0.841315	BP chloroplast localization
GO:0051644	0.0223156	0.998424	2	31	plastid localization	BP	0.841315	BP plastid localization
GO:1990578	0.0224226	0.999831	1	3	perinuclear endoplasmic reticulum membrane	CC	0.842273	CC perinuclear endoplasmic reticulum membrane
GO:0009605	0.0234638	0.986809	23	2102	response to external stimulus	BP	0.87819	BP response to external stimulus
GO:0015979	0.0239169	0.993018	6	387	photosynthesis	BP	0.891918	BP photosynthesis
GO:0042132	0.0245367	0.999773	1	4	fructose 1,6-bisphosphate 1-phosphatase activity	MF	0.911742	MF fructose 1,6-bisphosphate 1-phosphatase activity
GO:0098807	0.0247531	0.998131	2	41	chloroplast thylakoid membrane protein complex	CC	0.916487	CC chloroplast thylakoid membrane protein complex
GO:0008309	0.025218	0.99976	1	4	double-stranded DNA exodeoxyribonuclease activity	MF	0.930363	MF double-stranded DNA exodeoxyribonuclease activity
GO:0009543	0.0255347	0.998033	2	45	chloroplast thylakoid lumen	CC	0.932166	CC chloroplast thylakoid lumen
GO:0031978	0.0255347	0.998033	2	45	plastid thylakoid lumen	CC	0.932166	CC plastid thylakoid lumen
GO:0010207	0.0255376	0.998036	2	43	photosystem II assembly	BP	0.932166	BP photosystem II assembly
GO:0042887	0.026463	0.996057	3	94	amide transmembrane transporter activity	MF	0.960763	MF amide transmembrane transporter activity
GO:0000287	0.0265538	0.99315	5	260	magnesium ion binding	MF	0.960763	MF magnesium ion binding
GO:0009575	0.026693	0.999731	1	4	chromoplast stroma	CC	0.960763	CC chromoplast stroma
GO:0035448	0.026693	0.999731	1	4	extrinsic component of thylakoid membrane	CC	0.960763	CC extrinsic component of thylakoid membrane
GO:0046364	0.0273873	0.995855	3	107	monosaccharide biosynthetic process	BP	0.982328	BP monosaccharide biosynthetic process
GO:0042822	0.0282355	0.999679	1	5	pyridoxal phosphate metabolic process	BP	1	BP pyridoxal phosphate metabolic process
GO:0042823	0.0282355	0.999679	1	5	pyridoxal phosphate biosynthetic process	BP	1	BP pyridoxal phosphate biosynthetic process
GO:0009523	0.0284862	0.992508	5	296	photosystem II	CC	1	CC photosystem II
GO:0044420	0.0292974	0.999675	1	4	extracellular matrix component	CC	1	CC extracellular matrix component
GO:0015145	0.0293584	0.999674	1	4	monosaccharide transmembrane transporter activity	MF	1	MF monosaccharide transmembrane transporter activity
GO:0008299	0.0293999	0.995438	3	96	isoprenoid biosynthetic process	BP	1	BP isoprenoid biosynthetic process
GO:0006884	0.029781	0.999664	1	4	cell volume homeostasis	BP	1	BP cell volume homeostasis
GO:0009992	0.029781	0.999664	1	4	cellular water homeostasis	BP	1	BP cellular water homeostasis
GO:0009505	0.0306413	0.990545	6	345	plant-type cell wall	CC	1	CC plant-type cell wall
GO:0047714	0.0311664	0.999608	1	5	galactolipase activity	MF	1	MF galactolipase activity
GO:0016210	0.0332593	0.999553	1	5	naringenin-chalcone synthase activity	MF	1	MF naringenin-chalcone synthase activity
GO:0031977	0.0344244	0.996872	2	53	thylakoid lumen	CC	1	CC thylakoid lumen
GO:0016126	0.0347436	0.996846	2	44	sterol biosynthetic process	BP	1	BP sterol biosynthetic process
GO:1901657	0.0371022	0.991394	4	198	glycosyl compound metabolic process	BP	1	BP glycosyl compound metabolic process
GO:0009725	0.0383765	0.98123	13	1103	response to hormone	BP	1	BP response to hormone
GO:0051536	0.0386789	0.987399	6	362	iron-sulfur cluster binding	MF	1	MF iron-sulfur cluster binding
GO:0051540	0.0386789	0.987399	6	362	metal cluster binding	MF	1	MF metal cluster binding
GO:0032541	0.0393605	0.999347	1	6	cortical endoplasmic reticulum	CC	1	CC cortical endoplasmic reticulum
GO:0009065	0.0395734	0.996139	2	46	glutamine family amino acid catabolic process	BP	1	BP glutamine family amino acid catabolic process
GO:0008614	0.0428093	0.999204	1	7	pyridoxine metabolic process	BP	1	BP pyridoxine metabolic process
GO:0008615	0.0428093	0.999204	1	7	pyridoxine biosynthetic process	BP	1	BP pyridoxine biosynthetic process
GO:0042816	0.0428093	0.999204	1	7	vitamin B6 metabolic process	BP	1	BP vitamin B6 metabolic process
GO:0042819	0.0428093	0.999204	1	7	vitamin B6 biosynthetic process	BP	1	BP vitamin B6 biosynthetic process
GO:0009657	0.0436914	0.989336	4	192	plastid organization	BP	1	BP plastid organization
GO:0046246	0.0442857	0.999171	1	6	terpene biosynthetic process	BP	1	BP terpene biosynthetic process
GO:0000014	0.046887	0.999044	1	7	single-stranded DNA endodeoxyribonuclease activity	MF	1	MF single-stranded DNA endodeoxyribonuclease activity
GO:0010132	0.0482058	0.998989	1	7	dhurrin biosynthetic process	BP	1	BP dhurrin biosynthetic process
GO:0016138	0.0482058	0.998989	1	7	glycoside biosynthetic process	BP	1	BP glycoside biosynthetic process
GO:0019756	0.0482058	0.998989	1	7	cyanogenic glycoside biosynthetic process	BP	1	BP cyanogenic glycoside biosynthetic process
GO:0042341	0.0482058	0.998989	1	7	cyanogenic glycoside metabolic process	BP	1	BP cyanogenic glycoside metabolic process
GO:1901804	0.0482058	0.998989	1	7	beta-glucoside metabolic process	BP	1	BP beta-glucoside metabolic process
GO:1901806	0.0482058	0.998989	1	7	beta-glucoside biosynthetic process	BP	1	BP beta-glucoside biosynthetic process
GO:0003993	0.0482849	0.990876	3	124	acid phosphatase activity	MF	1	MF acid phosphatase activity
GO:0046914	0.0485447	0.972574	18	1768	transition metal ion binding	MF	1	MF transition metal ion binding
GO:0008300	0.0485564	0.998974	1	7	isoprenoid catabolic process	BP	1	BP isoprenoid catabolic process
GO:0010150	0.04896	0.990705	3	117	leaf senescence	BP	1	BP leaf senescence
GO:0090693	0.04896	0.990705	3	117	plant organ senescence	BP	1	BP plant organ senescence
