# Supplementary material for: Full-length transcriptome sequences of Agropyron cristatum facilitate the prediction of putative genes for thousand-grain weight in a wheat-A. cristatum translocation line
Source: BMC Genomics. 2019 Dec 27;20:1025. doi: 10.1186/s12864-019-6416-4 (PMC6935218; doi:10.1186/s12864-019-6416-4)
Supplement: Supplementary file 4 — Additional file 4: Table S4. GO enrichment analysis for transcripts enriched in stems. [file 12864_2019_6416_MOESM4_ESM.xlsx]

## Sheet: Sheet1
Table S4 GO enrichment analysis for transcripts enriched in stems.
category	over_represented_pvalue	under_represented_pvalue	numDEInCat	numInCat	term	ontology	over_represented_FDR	go_term
GO:0050306	1.54587e-10	1	7	207	sucrose 1F-fructosyltransferase activity	MF	6.71387e-07	MF sucrose 1F-fructosyltransferase activity
GO:0050738	1.5969e-10	1	7	208	fructosyltransferase activity	MF	6.71387e-07	MF fructosyltransferase activity
GO:0004575	2.08916e-10	1	7	216	sucrose alpha-glucosidase activity	MF	6.71387e-07	MF sucrose alpha-glucosidase activity
GO:0090599	3.18036e-10	1	7	231	alpha-glucosidase activity	MF	6.71387e-07	MF alpha-glucosidase activity
GO:0004564	3.24969e-10	1	7	230	beta-fructofuranosidase activity	MF	6.71387e-07	MF beta-fructofuranosidase activity
GO:0015926	4.47635e-09	1	7	339	glucosidase activity	MF	7.70678e-06	MF glucosidase activity
GO:0004553	7.61095e-07	1	7	725	hydrolase activity, hydrolyzing O-glycosyl compounds	MF	0.00112316	MF hydrolase activity, hydrolyzing O-glycosyl compounds
GO:0016798	1.02594e-06	1	7	758	hydrolase activity, acting on glycosyl bonds	MF	0.00132475	MF hydrolase activity, acting on glycosyl bonds
GO:0016758	3.30515e-06	1	7	1005	transferase activity, transferring hexosyl groups	MF	0.00379358	MF transferase activity, transferring hexosyl groups
GO:0005773	5.99261e-06	1	7	1059	vacuole	CC	0.00619036	CC vacuole
GO:0016757	1.30451e-05	0.999999	7	1228	transferase activity, transferring glycosyl groups	MF	0.0122505	MF transferase activity, transferring glycosyl groups
GO:0015333	0.000451163	0.999996	2	44	peptide:proton symporter activity	MF	0.339086	MF peptide:proton symporter activity
GO:0022897	0.000451163	0.999996	2	44	proton-dependent peptide secondary active transmembrane transporter activity	MF	0.339086	MF proton-dependent peptide secondary active transmembrane transporter activity
GO:0015198	0.00049238	0.999995	2	46	NA	NA	0.339086	none
GO:0035673	0.00049238	0.999995	2	46	oligopeptide transmembrane transporter activity	MF	0.339086	MF oligopeptide transmembrane transporter activity
GO:0005975	0.000968629	0.999842	7	2356	carbohydrate metabolic process	BP	0.625371	BP carbohydrate metabolic process
GO:1904680	0.00158263	0.999972	2	80	peptide transmembrane transporter activity	MF	0.961681	MF peptide transmembrane transporter activity
GO:0015295	0.00189485	0.999963	2	91	solute:proton symporter activity	MF	1	MF solute:proton symporter activity
GO:0042887	0.00206525	0.999958	2	94	amide transmembrane transporter activity	MF	1	MF amide transmembrane transporter activity
GO:0015294	0.00255817	0.999942	2	109	solute:cation symporter activity	MF	1	MF solute:cation symporter activity
GO:0009705	0.00431978	0.999871	2	145	plant-type vacuole membrane	CC	1	CC plant-type vacuole membrane
GO:0002188	0.00474837	0.999991	1	6	translation reinitiation	BP	1	BP translation reinitiation
GO:0015293	0.00532299	0.999822	2	156	symporter activity	MF	1	MF symporter activity
GO:0071540	0.00551718	0.999987	1	7	eukaryotic translation initiation factor 3 complex, eIF3e	CC	1	CC eukaryotic translation initiation factor 3 complex, eIF3e
GO:0071541	0.00554777	0.999987	1	7	eukaryotic translation initiation factor 3 complex, eIF3m	CC	1	CC eukaryotic translation initiation factor 3 complex, eIF3m
GO:0043614	0.0061726	0.999984	1	8	multi-eIF complex	CC	1	CC multi-eIF complex
GO:0046271	0.0101384	0.999954	1	14	phenylpropanoid catabolic process	BP	1	BP phenylpropanoid catabolic process
GO:0046274	0.0101384	0.999954	1	14	lignin catabolic process	BP	1	BP lignin catabolic process
GO:0052716	0.0101384	0.999954	1	14	hydroquinone:oxygen oxidoreductase activity	MF	1	MF hydroquinone:oxygen oxidoreductase activity
GO:0015197	0.0102134	0.999521	2	247	NA	NA	1	none
GO:0009415	0.0132257	0.998534	3	699	response to water	BP	1	BP response to water
GO:0002183	0.0146274	0.999901	1	20	cytoplasmic translational initiation	BP	1	BP cytoplasmic translational initiation
GO:0015291	0.0207192	0.99859	2	316	secondary active transmembrane transporter activity	MF	1	MF secondary active transmembrane transporter activity
GO:0006833	0.0234729	0.999739	1	34	water transport	BP	1	BP water transport
GO:0042044	0.0234729	0.999739	1	34	fluid transport	BP	1	BP fluid transport
GO:0016722	0.0294509	0.999586	1	41	oxidoreductase activity, oxidizing metal ions	MF	1	MF oxidoreductase activity, oxidizing metal ions
GO:0022891	0.0298852	0.995492	3	976	NA	NA	1	none
GO:0016682	0.030264	0.999562	1	42	oxidoreductase activity, acting on diphenols and related substances as donors, oxygen as acceptor	MF	1	MF oxidoreductase activity, acting on diphenols and related substances as donors, oxygen as acceptor
GO:0009624	0.0360696	0.999373	1	55	response to nematode	BP	1	BP response to nematode
GO:0005852	0.0400546	0.999226	1	55	eukaryotic translation initiation factor 3 complex	CC	1	CC eukaryotic translation initiation factor 3 complex
GO:0016282	0.0400546	0.999226	1	55	eukaryotic 43S preinitiation complex	CC	1	CC eukaryotic 43S preinitiation complex
GO:0001732	0.0407328	0.999199	1	56	formation of cytoplasmic translation initiation complex	BP	1	BP formation of cytoplasmic translation initiation complex
GO:0033290	0.044079	0.99906	1	61	eukaryotic 48S preinitiation complex	CC	1	CC eukaryotic 48S preinitiation complex
GO:0070993	0.044079	0.99906	1	61	translation preinitiation complex	CC	1	CC translation preinitiation complex
GO:0022892	0.0470712	0.991517	3	1208	NA	NA	1	none
GO:0006413	0.0494419	0.998812	1	69	translational initiation	BP	1	BP translational initiation
