# Supplementary material for: Full-length transcriptome sequences of Agropyron cristatum facilitate the prediction of putative genes for thousand-grain weight in a wheat-A. cristatum translocation line
Source: BMC Genomics. 2019 Dec 27;20:1025. doi: 10.1186/s12864-019-6416-4 (PMC6935218; doi:10.1186/s12864-019-6416-4)
Supplement: Supplementary file 5 — Additional file 5: Table S5. GO enrichment analysis for transcripts enriched in roots. [file 12864_2019_6416_MOESM5_ESM.xlsx]

## Sheet: Sheet1
Table S5 GO enrichment analysis for transcripts enriched in roots.
category	over_represented_pvalue	under_represented_pvalue	numDEInCat	numInCat	term	ontology	over_represented_FDR	go_term
GO:0010200	2.17848e-13	1	11	76	response to chitin	BP	2.25037e-09	BP response to chitin
GO:0030100	2.04001e-11	1	7	33	regulation of endocytosis	BP	1.05367e-07	BP regulation of endocytosis
GO:0010565	5.94634e-11	1	10	146	regulation of cellular ketone metabolic process	BP	2.04752e-07	BP regulation of cellular ketone metabolic process
GO:0001071	2.20111e-10	1	19	686	NA	NA	4.5475e-07	none
GO:0003700	2.20111e-10	1	19	686	DNA-binding transcription factor activity	MF	4.5475e-07	MF DNA-binding transcription factor activity
GO:0009620	3.6399e-10	1	16	531	response to fungus	BP	6.2667e-07	BP response to fungus
GO:0009863	4.34091e-10	1	7	54	salicylic acid mediated signaling pathway	BP	6.40595e-07	BP salicylic acid mediated signaling pathway
GO:0007165	5.11216e-10	1	29	2100	signal transduction	BP	6.60107e-07	BP signal transduction
GO:0009873	7.95606e-10	1	11	198	ethylene-activated signaling pathway	BP	9.13179e-07	BP ethylene-activated signaling pathway
GO:1900150	1.19417e-09	1	8	100	regulation of defense response to fungus	BP	1.23358e-06	BP regulation of defense response to fungus
GO:0000160	4.17415e-09	1	11	232	phosphorelay signal transduction system	BP	3.9199e-06	BP phosphorelay signal transduction system
GO:0009755	4.55491e-09	1	20	979	hormone-mediated signaling pathway	BP	3.92102e-06	BP hormone-mediated signaling pathway
GO:0048583	1.09585e-08	1	23	1632	regulation of response to stimulus	BP	8.15593e-06	BP regulation of response to stimulus
GO:0009738	1.10535e-08	1	11	239	abscisic acid-activated signaling pathway	BP	8.15593e-06	BP abscisic acid-activated signaling pathway
GO:0090357	1.56423e-08	1	4	6	regulation of tryptophan metabolic process	BP	1.06775e-05	BP regulation of tryptophan metabolic process
GO:1901700	1.65382e-08	1	29	1935	response to oxygen-containing compound	BP	1.06775e-05	BP response to oxygen-containing compound
GO:0051707	7.28823e-08	1	22	1641	response to other organism	BP	4.42867e-05	BP response to other organism
GO:0043207	1.10914e-07	1	22	1669	response to external biotic stimulus	BP	6.36525e-05	BP response to external biotic stimulus
GO:0010243	1.24457e-07	1	11	339	response to organonitrogen compound	BP	6.45374e-05	BP response to organonitrogen compound
GO:0009607	1.26626e-07	1	22	1678	response to biotic stimulus	BP	6.45374e-05	BP response to biotic stimulus
GO:0060627	1.31199e-07	1	7	92	regulation of vesicle-mediated transport	BP	6.45374e-05	BP regulation of vesicle-mediated transport
GO:0006952	1.44499e-07	1	26	2658	defense response	BP	6.7849e-05	BP defense response
GO:0010045	2.04969e-07	1	3	3	response to nickel cation	BP	8.82221e-05	BP response to nickel cation
GO:0071289	2.04969e-07	1	3	3	cellular response to nickel ion	BP	8.82221e-05	BP cellular response to nickel ion
GO:0043900	2.56742e-07	1	9	261	regulation of multi-organism process	BP	0.000106086	BP regulation of multi-organism process
GO:0035556	3.89084e-07	1	14	673	intracellular signal transduction	BP	0.000154586	BP intracellular signal transduction
GO:0002831	4.84482e-07	1	8	211	regulation of response to biotic stimulus	BP	0.000185359	BP regulation of response to biotic stimulus
GO:1901698	5.1306e-07	1	11	409	response to nitrogen compound	BP	0.000189282	BP response to nitrogen compound
GO:0006569	6.65932e-07	1	3	4	tryptophan catabolic process	BP	0.000214971	BP tryptophan catabolic process
GO:0019441	6.65932e-07	1	3	4	tryptophan catabolic process to kynurenine	BP	0.000214971	BP tryptophan catabolic process to kynurenine
GO:0042436	6.65932e-07	1	3	4	indole-containing compound catabolic process	BP	0.000214971	BP indole-containing compound catabolic process
GO:0046218	6.65932e-07	1	3	4	indolalkylamine catabolic process	BP	0.000214971	BP indolalkylamine catabolic process
GO:0032101	7.28159e-07	1	8	219	regulation of response to external stimulus	BP	0.000227936	BP regulation of response to external stimulus
GO:0048262	7.77712e-07	1	3	4	determination of dorsal/ventral asymmetry	BP	0.000236287	BP determination of dorsal/ventral asymmetry
GO:0050794	1.02191e-06	1	46	6045	regulation of cellular process	BP	0.000301611	BP regulation of cellular process
GO:0006521	1.18422e-06	1	4	30	regulation of cellular amino acid metabolic process	BP	0.000322807	BP regulation of cellular amino acid metabolic process
GO:0033238	1.18422e-06	1	4	30	regulation of cellular amine metabolic process	BP	0.000322807	BP regulation of cellular amine metabolic process
GO:0004805	1.18748e-06	1	4	19	trehalose-phosphatase activity	MF	0.000322807	MF trehalose-phosphatase activity
GO:0070189	1.66643e-06	1	3	5	kynurenine metabolic process	BP	0.00044139	BP kynurenine metabolic process
GO:0080134	2.00654e-06	1	14	878	regulation of response to stress	BP	0.000514223	BP regulation of response to stress
GO:0005992	2.06075e-06	1	4	23	trehalose biosynthetic process	BP	0.000514223	BP trehalose biosynthetic process
GO:0051704	2.09074e-06	0.999999	22	1915	multi-organism process	BP	0.000514223	BP multi-organism process
GO:0050789	3.01655e-06	0.999999	50	7067	regulation of biological process	BP	0.000724674	BP regulation of biological process
GO:0010116	4.68543e-06	1	4	55	positive regulation of abscisic acid biosynthetic process	BP	0.00110001	BP positive regulation of abscisic acid biosynthetic process
GO:0005991	5.22687e-06	1	4	41	trehalose metabolic process	BP	0.00119986	BP trehalose metabolic process
GO:0009605	5.92251e-06	0.999998	22	2102	response to external stimulus	BP	0.00132999	BP response to external stimulus
GO:1902074	7.90982e-06	1	4	28	response to salt	BP	0.00173848	BP response to salt
GO:0009799	9.47918e-06	1	3	8	specification of symmetry	BP	0.00199837	BP specification of symmetry
GO:0009855	9.47918e-06	1	3	8	determination of bilateral symmetry	BP	0.00199837	BP determination of bilateral symmetry
GO:0019203	1.20465e-05	1	4	30	carbohydrate phosphatase activity	MF	0.00245644	MF carbohydrate phosphatase activity
GO:0010115	1.21276e-05	1	4	60	regulation of abscisic acid biosynthetic process	BP	0.00245644	BP regulation of abscisic acid biosynthetic process
GO:0010033	1.36087e-05	0.999996	22	1781	response to organic substance	BP	0.00270342	BP response to organic substance
GO:1902932	1.42321e-05	1	4	61	positive regulation of alcohol biosynthetic process	BP	0.00277391	BP positive regulation of alcohol biosynthetic process
GO:0051049	1.60562e-05	0.999998	8	326	regulation of transport	BP	0.0030715	BP regulation of transport
GO:0009787	1.79829e-05	0.999999	6	131	regulation of abscisic acid-activated signaling pathway	BP	0.003259	BP regulation of abscisic acid-activated signaling pathway
GO:1901419	1.79829e-05	0.999999	6	131	regulation of response to alcohol	BP	0.003259	BP regulation of response to alcohol
GO:1905957	1.79829e-05	0.999999	6	131	regulation of cellular response to alcohol	BP	0.003259	BP regulation of cellular response to alcohol
GO:0009966	1.93948e-05	0.999996	12	781	regulation of signal transduction	BP	0.00345428	BP regulation of signal transduction
GO:0023051	2.36172e-05	0.999995	12	796	regulation of signaling	BP	0.00411373	BP regulation of signaling
GO:0006897	2.38939e-05	0.999998	7	286	endocytosis	BP	0.00411373	BP endocytosis
GO:0043928	2.49518e-05	1	3	13	exonucleolytic nuclear-transcribed mRNA catabolic process involved in deadenylation-dependent decay	BP	0.00421767	BP exonucleolytic nuclear-transcribed mRNA catabolic process involved in deadenylation-dependent decay
GO:0010646	2.53142e-05	0.999995	12	800	regulation of cell communication	BP	0.00421767	BP regulation of cell communication
GO:0004535	2.61803e-05	1	3	12	poly(A)-specific ribonuclease activity	MF	0.00429274	MF poly(A)-specific ribonuclease activity
GO:0050896	2.67687e-05	0.999987	53	7677	response to stimulus	BP	0.00432064	BP response to stimulus
GO:1902930	2.96237e-05	0.999999	4	66	regulation of alcohol biosynthetic process	BP	0.0047079	BP regulation of alcohol biosynthetic process
GO:0006950	3.53166e-05	0.999984	43	5980	response to stress	BP	0.00552758	BP response to stress
GO:0042221	4.00481e-05	0.999984	30	3013	response to chemical	BP	0.00617457	BP response to chemical
GO:2000070	4.34061e-05	0.999999	4	38	regulation of response to water deprivation	BP	0.00642056	BP regulation of response to water deprivation
GO:0006568	4.35082e-05	0.999999	3	13	tryptophan metabolic process	BP	0.00642056	BP tryptophan metabolic process
GO:0006586	4.35082e-05	0.999999	3	13	indolalkylamine metabolic process	BP	0.00642056	BP indolalkylamine metabolic process
GO:0065007	4.54969e-05	0.999978	50	7673	biological regulation	BP	0.00661948	BP biological regulation
GO:0045828	5.57109e-05	0.999998	4	74	positive regulation of isoprenoid metabolic process	BP	0.00799297	BP positive regulation of isoprenoid metabolic process
GO:0032879	5.72881e-05	0.999992	8	388	regulation of localization	BP	0.00810666	BP regulation of localization
GO:0046889	7.33498e-05	0.999997	4	78	positive regulation of lipid biosynthetic process	BP	0.010228	BP positive regulation of lipid biosynthetic process
GO:0090440	7.42593e-05	1	2	3	abscisic acid transmembrane transporter activity	MF	0.010228	MF abscisic acid transmembrane transporter activity
GO:0000291	7.83857e-05	0.999999	3	19	nuclear-transcribed mRNA catabolic process, exonucleolytic	BP	0.0106543	BP nuclear-transcribed mRNA catabolic process, exonucleolytic
GO:0045834	8.50999e-05	0.999996	4	81	positive regulation of lipid metabolic process	BP	0.0114017	BP positive regulation of lipid metabolic process
GO:0005319	8.70334e-05	0.999996	4	60	lipid transporter activity	MF	0.0114017	MF lipid transporter activity
GO:0000175	8.7196e-05	0.999998	3	20	3'-5'-exoribonuclease activity	MF	0.0114017	MF 3'-5'-exoribonuclease activity
GO:0046351	9.27861e-05	0.999996	4	53	disaccharide biosynthetic process	BP	0.011981	BP disaccharide biosynthetic process
GO:0000289	0.000111793	0.999998	3	40	nuclear-transcribed mRNA poly(A) tail shortening	BP	0.0142571	BP nuclear-transcribed mRNA poly(A) tail shortening
GO:0019747	0.000115403	0.999995	4	83	regulation of isoprenoid metabolic process	BP	0.0144642	BP regulation of isoprenoid metabolic process
GO:0009074	0.000116218	0.999992	5	88	aromatic amino acid family catabolic process	BP	0.0144642	BP aromatic amino acid family catabolic process
GO:0009789	0.000120478	0.999994	4	61	positive regulation of abscisic acid-activated signaling pathway	BP	0.0144714	BP positive regulation of abscisic acid-activated signaling pathway
GO:1901421	0.000120478	0.999994	4	61	positive regulation of response to alcohol	BP	0.0144714	BP positive regulation of response to alcohol
GO:1905959	0.000120478	0.999994	4	61	positive regulation of cellular response to alcohol	BP	0.0144714	BP positive regulation of cellular response to alcohol
GO:0043455	0.000131586	0.999994	4	87	regulation of secondary metabolic process	BP	0.0156239	BP regulation of secondary metabolic process
GO:0030015	0.000148284	0.999997	3	23	CCR4-NOT core complex	CC	0.0174065	CC CCR4-NOT core complex
GO:0010928	0.000162035	0.999987	5	178	regulation of auxin mediated signaling pathway	BP	0.018807	BP regulation of auxin mediated signaling pathway
GO:0031323	0.000171051	0.999933	25	3081	regulation of cellular metabolic process	BP	0.0196329	BP regulation of cellular metabolic process
GO:0031347	0.00017737	0.999967	9	632	regulation of defense response	BP	0.019993	BP regulation of defense response
GO:0046864	0.000183334	0.999999	2	5	isoprenoid transport	BP	0.019993	BP isoprenoid transport
GO:0046865	0.000183334	0.999999	2	5	terpenoid transport	BP	0.019993	BP terpenoid transport
GO:0080168	0.000183334	0.999999	2	5	abscisic acid transport	BP	0.019993	BP abscisic acid transport
GO:0004532	0.000185801	0.999996	3	26	exoribonuclease activity	MF	0.019993	MF exoribonuclease activity
GO:0016896	0.000185801	0.999996	3	26	exoribonuclease activity, producing 5'-phosphomonoesters	MF	0.019993	MF exoribonuclease activity, producing 5'-phosphomonoesters
GO:0009310	0.000192422	0.999995	3	23	amine catabolic process	BP	0.0202829	BP amine catabolic process
GO:0042402	0.000192422	0.999995	3	23	cellular biogenic amine catabolic process	BP	0.0202829	BP cellular biogenic amine catabolic process
GO:0033993	0.000198474	0.999959	10	584	response to lipid	BP	0.0207095	BP response to lipid
GO:0010087	0.000204301	0.999989	4	70	phloem or xylem histogenesis	BP	0.0211043	BP phloem or xylem histogenesis
GO:0005768	0.000221252	0.999954	10	627	endosome	CC	0.022629	CC endosome
GO:2000280	0.000235224	0.99998	5	185	regulation of root development	BP	0.0238222	BP regulation of root development
GO:0042430	0.000249545	0.999993	3	23	indole-containing compound metabolic process	BP	0.0250271	BP indole-containing compound metabolic process
GO:0046890	0.000268279	0.999985	4	96	regulation of lipid biosynthetic process	BP	0.0266473	BP regulation of lipid biosynthetic process
GO:0042537	0.000276805	0.999976	5	105	benzene-containing compound metabolic process	BP	0.0272324	BP benzene-containing compound metabolic process
GO:0098542	0.000299288	0.999918	13	1293	defense response to other organism	BP	0.0291665	BP defense response to other organism
GO:0050832	0.000348384	0.999938	8	449	defense response to fungus	BP	0.0335833	BP defense response to fungus
GO:0080090	0.000351113	0.999861	23	2910	regulation of primary metabolic process	BP	0.0335833	BP regulation of primary metabolic process
GO:0006855	0.000380091	0.999997	2	6	drug transmembrane transport	BP	0.0360214	BP drug transmembrane transport
GO:0071248	0.000395594	0.999987	3	32	cellular response to metal ion	BP	0.0371499	BP cellular response to metal ion
GO:0001101	0.000476841	0.999842	16	1378	response to acid chemical	BP	0.0443763	BP response to acid chemical
GO:0009072	0.000494491	0.999951	5	120	aromatic amino acid family metabolic process	BP	0.0456079	BP aromatic amino acid family metabolic process
GO:0015893	0.000514932	0.999996	2	7	drug transport	BP	0.047073	BP drug transport
GO:0009737	0.000536157	0.999899	8	440	response to abscisic acid	BP	0.0485833	BP response to abscisic acid
GO:0004518	0.00055043	0.99991	7	592	nuclease activity	MF	0.049443	MF nuclease activity
GO:0019216	0.000634151	0.999954	4	135	regulation of lipid metabolic process	BP	0.0564722	BP regulation of lipid metabolic process
GO:0019439	0.000686954	0.999865	8	412	aromatic compound catabolic process	BP	0.0603585	BP aromatic compound catabolic process
GO:0015238	0.000689477	0.999993	2	12	drug transmembrane transporter activity	MF	0.0603585	MF drug transmembrane transporter activity
GO:0008408	0.000724141	0.999971	3	57	3'-5' exonuclease activity	MF	0.0628603	MF 3'-5' exonuclease activity
GO:0005634	0.000815366	0.999561	46	7221	nucleus	CC	0.0701894	CC nucleus
GO:0015248	0.000836727	0.99999	2	11	sterol transporter activity	MF	0.0708475	MF sterol transporter activity
GO:0032934	0.000836727	0.99999	2	11	sterol binding	MF	0.0708475	MF sterol binding
GO:0090484	0.000862108	0.999989	2	13	NA	NA	0.0724031	none
GO:0009312	0.000873153	0.999932	4	89	oligosaccharide biosynthetic process	BP	0.0727393	BP oligosaccharide biosynthetic process
GO:0017148	0.000914269	0.999927	4	126	negative regulation of translation	BP	0.0755552	BP negative regulation of translation
GO:0016796	0.000968186	0.999957	3	61	exonuclease activity, active with either ribo- or deoxyribonucleic acids and producing 5'-phosphomonoesters	MF	0.0793759	MF exonuclease activity, active with either ribo- or deoxyribonucleic acids and producing 5'-phosphomonoesters
GO:0034249	0.00101159	0.999917	4	128	negative regulation of cellular amide metabolic process	BP	0.0822816	BP negative regulation of cellular amide metabolic process
GO:1901361	0.00102833	0.999785	8	435	organic cyclic compound catabolic process	BP	0.0829895	BP organic cyclic compound catabolic process
GO:0042180	0.00117163	0.999945	3	39	cellular ketone metabolic process	BP	0.0938211	BP cellular ketone metabolic process
GO:0097305	0.00120353	0.999742	8	523	response to alcohol	BP	0.0956346	BP response to alcohol
GO:0005886	0.00152621	0.999244	31	4492	plasma membrane	CC	0.12035	CC plasma membrane
GO:0031410	0.00165815	0.999547	10	831	cytoplasmic vesicle	CC	0.129763	CC cytoplasmic vesicle
GO:0097708	0.00174797	0.999519	10	836	intracellular vesicle	CC	0.135763	CC intracellular vesicle
GO:0019222	0.00179674	0.999169	25	3671	regulation of metabolic process	BP	0.13851	BP regulation of metabolic process
GO:0071241	0.00181198	0.999899	3	57	cellular response to inorganic substance	BP	0.13865	BP cellular response to inorganic substance
GO:0015850	0.00193073	0.999963	2	18	organic hydroxy compound transport	BP	0.14665	BP organic hydroxy compound transport
GO:0080148	0.0021545	0.999958	2	13	negative regulation of response to water deprivation	BP	0.162452	BP negative regulation of response to water deprivation
GO:0006576	0.00221666	0.999775	4	105	cellular biogenic amine metabolic process	BP	0.164735	BP cellular biogenic amine metabolic process
GO:0044106	0.00221666	0.999775	4	105	cellular amine metabolic process	BP	0.164735	BP cellular amine metabolic process
GO:0010483	0.00239827	0.999949	2	18	pollen tube reception	BP	0.175703	BP pollen tube reception
GO:0043680	0.00239827	0.999949	2	18	filiform apparatus	CC	0.175703	CC filiform apparatus
GO:0016174	0.00262011	0.999941	2	18	NAD(P)H oxidase activity	MF	0.190604	MF NAD(P)H oxidase activity
GO:0031982	0.00282327	0.999171	10	897	vesicle	CC	0.203947	CC vesicle
GO:0044270	0.00285378	0.99947	6	318	cellular nitrogen compound catabolic process	BP	0.204719	BP cellular nitrogen compound catabolic process
GO:0046700	0.00314056	0.999406	6	323	heterocycle catabolic process	BP	0.223738	BP heterocycle catabolic process
GO:0004527	0.00347488	0.999754	3	91	exonuclease activity	MF	0.244837	MF exonuclease activity
GO:0004709	0.00348413	0.999908	2	23	MAP kinase kinase kinase activity	MF	0.244837	MF MAP kinase kinase kinase activity
GO:0009888	0.00360809	0.999578	4	174	tissue development	BP	0.251835	BP tissue development
GO:0051703	0.00364503	0.999902	2	21	intraspecies interaction between organisms	BP	0.252706	BP intraspecies interaction between organisms
GO:0009967	0.00367625	0.999567	4	185	positive regulation of signal transduction	BP	0.253171	BP positive regulation of signal transduction
GO:0009308	0.00389647	0.999537	4	124	amine metabolic process	BP	0.26656	BP amine metabolic process
GO:0023056	0.00408233	0.999505	4	189	positive regulation of signaling	BP	0.277437	BP positive regulation of signaling
GO:0031098	0.00446637	0.999865	2	27	stress-activated protein kinase signaling cascade	BP	0.301553	BP stress-activated protein kinase signaling cascade
GO:0010647	0.00454055	0.999433	4	193	positive regulation of cell communication	BP	0.30457	BP positive regulation of cell communication
GO:0005496	0.00459895	0.999861	2	21	steroid binding	MF	0.306498	MF steroid binding
GO:0020037	0.00518099	0.998916	6	289	heme binding	MF	0.343075	MF heme binding
GO:0031326	0.00534843	0.99769	17	2384	regulation of cellular biosynthetic process	BP	0.350491	BP regulation of cellular biosynthetic process
GO:0016788	0.00536085	0.998166	11	1225	hydrolase activity, acting on ester bonds	MF	0.350491	MF hydrolase activity, acting on ester bonds
GO:0004586	0.00554154	1	1	1	ornithine decarboxylase activity	MF	0.357775	MF ornithine decarboxylase activity
GO:0033387	0.00554154	1	1	1	putrescine biosynthetic process from ornithine	BP	0.357775	BP putrescine biosynthetic process from ornithine
GO:0007339	0.0058076	1	1	1	binding of sperm to zona pellucida	BP	0.361404	BP binding of sperm to zona pellucida
GO:0035036	0.0058076	1	1	1	sperm-egg recognition	BP	0.361404	BP sperm-egg recognition
GO:0050840	0.0058076	1	1	1	extracellular matrix binding	MF	0.361404	MF extracellular matrix binding
GO:0080154	0.0058076	1	1	1	regulation of fertilization	BP	0.361404	BP regulation of fertilization
GO:2000359	0.0058076	1	1	1	regulation of binding of sperm to zona pellucida	BP	0.361404	BP regulation of binding of sperm to zona pellucida
GO:0050664	0.00580766	0.999799	2	26	oxidoreductase activity, acting on NAD(P)H, oxygen as acceptor	MF	0.361404	MF oxidoreductase activity, acting on NAD(P)H, oxygen as acceptor
GO:0016207	0.00586094	0.999799	2	21	4-coumarate-CoA ligase activity	MF	0.362536	MF 4-coumarate-CoA ligase activity
GO:0051171	0.00605403	0.997221	19	2806	regulation of nitrogen compound metabolic process	BP	0.372251	BP regulation of nitrogen compound metabolic process
GO:0009889	0.00621736	0.997273	17	2409	regulation of biosynthetic process	BP	0.380031	BP regulation of biosynthetic process
GO:0032269	0.00648238	0.999103	4	227	negative regulation of cellular protein metabolic process	BP	0.393359	BP negative regulation of cellular protein metabolic process
GO:0030308	0.00651156	0.99976	2	29	negative regulation of cell growth	BP	0.393359	BP negative regulation of cell growth
GO:0051248	0.00666521	0.999071	4	228	negative regulation of protein metabolic process	BP	0.4003	BP negative regulation of protein metabolic process
GO:0003677	0.00671229	0.996555	25	3553	DNA binding	MF	0.400798	MF DNA binding
GO:0044426	0.00842508	0.999643	2	32	cell wall part	CC	0.49732	CC cell wall part
GO:0044462	0.00842508	0.999643	2	32	external encapsulating structure part	CC	0.49732	CC external encapsulating structure part
GO:1905034	0.00863509	0.999981	1	2	regulation of antifungal innate immune response	BP	0.506821	BP regulation of antifungal innate immune response
GO:0010015	0.00869938	0.999615	2	69	root morphogenesis	BP	0.507709	BP root morphogenesis
GO:0023014	0.00893379	0.999605	2	41	signal transduction by protein phosphorylation	BP	0.518461	BP signal transduction by protein phosphorylation
GO:0005984	0.00904754	0.998626	4	185	disaccharide metabolic process	BP	0.522129	BP disaccharide metabolic process
GO:0004842	0.0091572	0.997834	6	466	ubiquitin-protein transferase activity	MF	0.525521	MF ubiquitin-protein transferase activity
GO:0032147	0.00927733	0.999583	2	38	activation of protein kinase activity	BP	0.529474	BP activation of protein kinase activity
GO:0046872	0.010359	0.993781	39	6397	metal ion binding	MF	0.587959	MF metal ion binding
GO:0009988	0.0114328	0.999967	1	2	cell-cell recognition	BP	0.645362	BP cell-cell recognition
GO:0010337	0.0115321	0.999424	2	33	regulation of salicylic acid metabolic process	BP	0.647425	BP regulation of salicylic acid metabolic process
GO:1902457	0.0117929	0.999965	1	2	negative regulation of stomatal opening	BP	0.658488	BP negative regulation of stomatal opening
GO:0005372	0.0120086	0.998675	3	81	water transmembrane transporter activity	MF	0.663364	MF water transmembrane transporter activity
GO:0015250	0.0120086	0.998675	3	81	water channel activity	MF	0.663364	MF water channel activity
GO:0043169	0.0120776	0.992673	39	6460	cation binding	MF	0.663628	MF cation binding
GO:1901606	0.012254	0.997404	5	260	alpha-amino acid catabolic process	BP	0.669756	BP alpha-amino acid catabolic process
GO:0019787	0.0127443	0.996765	6	496	ubiquitin-like protein transferase activity	MF	0.69289	MF ubiquitin-like protein transferase activity
GO:0009063	0.0137669	0.996998	5	268	cellular amino acid catabolic process	BP	0.737325	BP cellular amino acid catabolic process
GO:0052736	0.0139349	0.999935	1	3	beta-glucanase activity	MF	0.737325	MF beta-glucanase activity
GO:0052861	0.0139349	0.999935	1	3	glucan endo-1,3-beta-glucanase activity, C-3 substituted reducing group	MF	0.737325	MF glucan endo-1,3-beta-glucanase activity, C-3 substituted reducing group
GO:0052862	0.0139349	0.999935	1	3	glucan endo-1,4-beta-glucanase activity, C-3 substituted reducing group	MF	0.737325	MF glucan endo-1,4-beta-glucanase activity, C-3 substituted reducing group
GO:0004702	0.0139899	0.999218	2	43	NA	NA	0.737325	none
GO:0005057	0.0139899	0.999218	2	43	NA	NA	0.737325	none
GO:0007338	0.0147873	0.99915	2	42	single fertilization	BP	0.772524	BP single fertilization
GO:0048523	0.0148073	0.99446	10	1438	negative regulation of cellular process	BP	0.772524	BP negative regulation of cellular process
GO:0052575	0.0150221	0.999925	1	3	carbohydrate localization	BP	0.775892	BP carbohydrate localization
GO:0052576	0.0150221	0.999925	1	3	carbohydrate storage	BP	0.775892	BP carbohydrate storage
GO:0000932	0.0152658	0.998139	3	154	P-body	CC	0.784555	CC P-body
GO:0070534	0.0156554	0.99908	2	34	protein K63-linked ubiquitination	BP	0.79709	BP protein K63-linked ubiquitination
GO:1902456	0.015664	0.999918	1	3	regulation of stomatal opening	BP	0.79709	BP regulation of stomatal opening
GO:0045860	0.0158269	0.99905	2	54	positive regulation of protein kinase activity	BP	0.798357	BP positive regulation of protein kinase activity
GO:0045926	0.0158435	0.999053	2	46	negative regulation of growth	BP	0.798357	BP negative regulation of growth
GO:0051128	0.0166724	0.994023	9	1350	regulation of cellular component organization	BP	0.83605	BP regulation of cellular component organization
GO:0033158	0.0170907	0.999902	1	3	regulation of protein import into nucleus, translocation	BP	0.848782	BP regulation of protein import into nucleus, translocation
GO:0033160	0.0170907	0.999902	1	3	positive regulation of protein import into nucleus, translocation	BP	0.848782	BP positive regulation of protein import into nucleus, translocation
GO:0030597	0.018043	0.99986	1	7	RNA glycosylase activity	MF	0.887545	MF RNA glycosylase activity
GO:0030598	0.018043	0.99986	1	7	rRNA N-glycosylase activity	MF	0.887545	MF rRNA N-glycosylase activity
GO:0009566	0.0182485	0.998824	2	46	fertilization	BP	0.893399	BP fertilization
GO:0009415	0.0193456	0.993396	8	699	response to water	BP	0.939401	BP response to water
GO:0009311	0.01937	0.996317	4	226	oligosaccharide metabolic process	BP	0.939401	BP oligosaccharide metabolic process
GO:0015718	0.0194964	0.998702	2	43	monocarboxylic acid transport	BP	0.941112	BP monocarboxylic acid transport
GO:0044703	0.0197153	0.99868	2	43	multi-organism reproductive process	BP	0.94725	BP multi-organism reproductive process
GO:0009725	0.0199007	0.992211	10	1103	response to hormone	BP	0.951731	BP response to hormone
GO:0015849	0.0219457	0.996949	3	114	organic acid transport	BP	1	BP organic acid transport
GO:0046942	0.0219457	0.996949	3	114	carboxylic acid transport	BP	1	BP carboxylic acid transport
GO:0000956	0.0246146	0.996409	3	163	nuclear-transcribed mRNA catabolic process	BP	1	BP nuclear-transcribed mRNA catabolic process
GO:0016405	0.024654	0.998137	2	46	CoA-ligase activity	MF	1	MF CoA-ligase activity
GO:0005509	0.0254938	0.992463	6	446	calcium ion binding	MF	1	MF calcium ion binding
GO:1900057	0.0259411	0.999729	1	5	positive regulation of leaf senescence	BP	1	BP positive regulation of leaf senescence
GO:1905623	0.0259411	0.999729	1	5	positive regulation of leaf development	BP	1	BP positive regulation of leaf development
GO:0016713	0.0266532	0.999714	1	5	oxidoreductase activity, acting on paired donors, with incorporation or reduction of molecular oxygen, reduced iron-sulfur protein as one donor, and incorporation of one atom of oxygen	MF	1	MF oxidoreductase activity, acting on paired donors, with incorporation or reduction of molecular oxygen, reduced iron-sulfur protein as one donor, and incorporation of one atom of oxygen
GO:0018685	0.0266532	0.999714	1	5	alkane 1-monooxygenase activity	MF	1	MF alkane 1-monooxygenase activity
GO:0009719	0.0267413	0.989028	10	1169	response to endogenous stimulus	BP	1	BP response to endogenous stimulus
GO:0009788	0.026778	0.99787	2	60	negative regulation of abscisic acid-activated signaling pathway	BP	1	BP negative regulation of abscisic acid-activated signaling pathway
GO:1901420	0.026778	0.99787	2	60	negative regulation of response to alcohol	BP	1	BP negative regulation of response to alcohol
GO:1905958	0.026778	0.99787	2	60	negative regulation of cellular response to alcohol	BP	1	BP negative regulation of cellular response to alcohol
GO:0033674	0.0277071	0.997735	2	96	positive regulation of kinase activity	BP	1	BP positive regulation of kinase activity
GO:0004540	0.0281608	0.995657	3	273	ribonuclease activity	MF	1	MF ribonuclease activity
GO:0046777	0.0283359	0.993943	4	294	protein autophosphorylation	BP	1	BP protein autophosphorylation
GO:2000038	0.0286082	0.999657	1	6	regulation of stomatal complex development	BP	1	BP regulation of stomatal complex development
GO:0048585	0.0294938	0.992167	5	492	negative regulation of response to stimulus	BP	1	BP negative regulation of response to stimulus
GO:0006970	0.0316373	0.988167	8	732	response to osmotic stress	BP	1	BP response to osmotic stress
GO:2000113	0.0321446	0.991265	5	544	negative regulation of cellular macromolecule biosynthetic process	BP	1	BP negative regulation of cellular macromolecule biosynthetic process
GO:0010558	0.0333065	0.990864	5	550	negative regulation of macromolecule biosynthetic process	BP	1	BP negative regulation of macromolecule biosynthetic process
GO:0006591	0.0333575	0.999532	1	6	ornithine metabolic process	BP	1	BP ornithine metabolic process
GO:0016054	0.0343907	0.990511	5	343	organic acid catabolic process	BP	1	BP organic acid catabolic process
GO:0046395	0.0343907	0.990511	5	343	carboxylic acid catabolic process	BP	1	BP carboxylic acid catabolic process
GO:0001934	0.0351139	0.996753	2	76	positive regulation of protein phosphorylation	BP	1	BP positive regulation of protein phosphorylation
GO:0009698	0.0360502	0.991717	4	230	phenylpropanoid metabolic process	BP	1	BP phenylpropanoid metabolic process
GO:0031327	0.036566	0.98972	5	561	negative regulation of cellular biosynthetic process	BP	1	BP negative regulation of cellular biosynthetic process
GO:0009414	0.0381193	0.986328	7	661	response to water deprivation	BP	1	BP response to water deprivation
GO:0036464	0.0393979	0.9931	3	204	cytoplasmic ribonucleoprotein granule	CC	1	CC cytoplasmic ribonucleoprotein granule
GO:0042307	0.0396182	0.999287	1	10	positive regulation of protein import into nucleus	BP	1	BP positive regulation of protein import into nucleus
GO:0009890	0.0412192	0.988036	5	573	negative regulation of biosynthetic process	BP	1	BP negative regulation of biosynthetic process
GO:0035770	0.0413986	0.992606	3	210	ribonucleoprotein granule	CC	1	CC ribonucleoprotein granule
GO:0009741	0.0422463	0.995692	2	68	response to brassinosteroid	BP	1	BP response to brassinosteroid
GO:0031224	0.0427288	0.972598	32	5243	intrinsic component of membrane	CC	1	CC intrinsic component of membrane
GO:0008830	0.04276	0.999191	1	8	dTDP-4-dehydrorhamnose 3,5-epimerase activity	MF	1	MF dTDP-4-dehydrorhamnose 3,5-epimerase activity
GO:0008831	0.04276	0.999191	1	8	dTDP-4-dehydrorhamnose reductase activity	MF	1	MF dTDP-4-dehydrorhamnose reductase activity
GO:0010489	0.04276	0.999191	1	8	UDP-4-keto-6-deoxy-glucose-3,5-epimerase activity	MF	1	MF UDP-4-keto-6-deoxy-glucose-3,5-epimerase activity
GO:0010490	0.04276	0.999191	1	8	UDP-4-keto-rhamnose-4-keto-reductase activity	MF	1	MF UDP-4-keto-rhamnose-4-keto-reductase activity
GO:0051347	0.043165	0.995511	2	110	positive regulation of transferase activity	BP	1	BP positive regulation of transferase activity
GO:0042742	0.0432114	0.985531	6	844	defense response to bacterium	BP	1	BP defense response to bacterium
GO:0015711	0.0466812	0.991282	3	161	organic anion transport	BP	1	BP organic anion transport
GO:0006402	0.0469005	0.991204	3	207	mRNA catabolic process	BP	1	BP mRNA catabolic process
GO:0046824	0.0484679	0.998895	1	14	positive regulation of nucleocytoplasmic transport	BP	1	BP positive regulation of nucleocytoplasmic transport
GO:0015804	0.0487999	0.998927	1	9	neutral amino acid transport	BP	1	BP neutral amino acid transport
