# Supplementary material for: Full-length transcriptome sequences of Agropyron cristatum facilitate the prediction of putative genes for thousand-grain weight in a wheat-A. cristatum translocation line
Source: BMC Genomics. 2019 Dec 27;20:1025. doi: 10.1186/s12864-019-6416-4 (PMC6935218; doi:10.1186/s12864-019-6416-4)
Supplement: Supplementary file 6 — Additional file 6: Table S6. GO enrichment analysis for transcripts enriched in caryopses. [file 12864_2019_6416_MOESM6_ESM.xlsx]

## Sheet: Sheet1
Table S6 GO enrichment analysis for transcripts enriched in caryopses.
category	over_represented_pvalue	under_represented_pvalue	numDEInCat	numInCat	term	ontology	over_represented_FDR	go_term
GO:0000786	0	1	422	892	nucleosome	CC	0	CC nucleosome
GO:0032993	0	1	424	909	protein-DNA complex	CC	0	CC protein-DNA complex
GO:0044815	0	1	427	906	DNA packaging complex	CC	0	CC DNA packaging complex
GO:0046982	0	1	418	854	protein heterodimerization activity	MF	0	MF protein heterodimerization activity
GO:0044427	8.46747e-300	1	450	1605	chromosomal part	CC	1.74938e-296	CC chromosomal part
GO:0046983	3.4052e-271	1	420	1349	protein dimerization activity	MF	5.86261e-268	MF protein dimerization activity
GO:0003677	3.19721e-241	1	544	3553	DNA binding	MF	4.71817e-238	MF DNA binding
GO:0003676	1.16115e-128	1	564	6560	nucleic acid binding	MF	1.49933e-125	MF nucleic acid binding
GO:0005515	3.21231e-115	1	495	5651	protein binding	MF	3.68702e-112	MF protein binding
GO:0005634	2.24897e-73	1	482	7221	nucleus	CC	2.32319e-70	CC nucleus
GO:0006334	2.79581e-73	1	109	313	nucleosome assembly	BP	2.62552e-70	BP nucleosome assembly
GO:0065004	3.65235e-70	1	109	342	protein-DNA complex assembly	BP	3.14407e-67	BP protein-DNA complex assembly
GO:0034728	2.5954e-69	1	109	358	nucleosome organization	BP	2.06235e-66	BP nucleosome organization
GO:0071824	6.99008e-66	1	109	393	protein-DNA complex subunit organization	BP	5.15768e-63	BP protein-DNA complex subunit organization
GO:0032991	3.80252e-64	1	543	8520	protein-containing complex	CC	2.61867e-61	CC protein-containing complex
GO:0006325	4.71983e-55	1	144	1124	chromatin organization	BP	3.04724e-52	BP chromatin organization
GO:1901363	4.83685e-52	1	655	13061	heterocyclic compound binding	MF	2.9391e-49	MF heterocyclic compound binding
GO:0097159	1.06645e-51	1	655	13084	organic cyclic compound binding	MF	6.12022e-49	MF organic cyclic compound binding
GO:0042555	2.37676e-40	1	37	59	MCM complex	CC	1.29221e-37	CC MCM complex
GO:0006270	2.63819e-39	1	38	68	DNA replication initiation	BP	1.36262e-36	BP DNA replication initiation
GO:0005488	1.67185e-36	1	822	19188	binding	MF	8.2239e-34	MF binding
GO:0009579	1.30398e-34	1	88	455	thylakoid	CC	6.1228e-32	CC thylakoid
GO:0009414	4.21248e-32	1	94	661	response to water deprivation	BP	1.89195e-29	BP response to water deprivation
GO:0004867	4.76391e-32	1	49	138	serine-type endopeptidase inhibitor activity	MF	2.05047e-29	MF serine-type endopeptidase inhibitor activity
GO:0003674	7.35911e-32	1	1017	25445	molecular_function	MF	3.04079e-29	MF molecular_function
GO:0009415	6.22058e-30	1	94	699	response to water	BP	2.47149e-27	BP response to water
GO:0006259	1.45481e-29	1	113	1540	DNA metabolic process	BP	5.42128e-27	BP DNA metabolic process
GO:0044446	1.46947e-29	1	555	11473	intracellular organelle part	CC	5.42128e-27	CC intracellular organelle part
GO:0044422	3.61124e-29	1	555	11511	organelle part	CC	1.28635e-26	CC organelle part
GO:0004866	4.62455e-29	1	49	158	endopeptidase inhibitor activity	MF	1.54102e-26	MF endopeptidase inhibitor activity
GO:0061135	4.62455e-29	1	49	158	endopeptidase regulator activity	MF	1.54102e-26	MF endopeptidase regulator activity
GO:0030414	6.43245e-29	1	49	159	peptidase inhibitor activity	MF	2.07647e-26	MF peptidase inhibitor activity
GO:0043231	2.86872e-28	1	620	13866	intracellular membrane-bounded organelle	CC	8.97996e-26	CC intracellular membrane-bounded organelle
GO:0061134	4.23603e-28	1	49	171	peptidase regulator activity	MF	1.287e-25	MF peptidase regulator activity
GO:0007049	4.61984e-27	1	75	612	cell cycle	BP	1.36351e-24	BP cell cycle
GO:0043227	2.0001e-26	1	622	14183	membrane-bounded organelle	CC	5.73917e-24	CC membrane-bounded organelle
GO:0004857	5.35681e-24	1	51	227	enzyme inhibitor activity	MF	1.49556e-21	MF enzyme inhibitor activity
GO:0034622	9.45672e-23	1	115	1397	cellular protein-containing complex assembly	BP	2.57073e-20	BP cellular protein-containing complex assembly
GO:0005730	2.17721e-22	1	104	1127	nucleolus	CC	5.76681e-20	CC nucleolus
GO:0005576	5.63306e-22	1	142	1675	extracellular region	CC	1.45474e-19	CC extracellular region
GO:0016043	1.06309e-21	1	268	5390	cellular component organization	BP	2.67846e-19	BP cellular component organization
GO:0071840	3.05482e-20	1	271	5555	cellular component organization or biogenesis	BP	7.40812e-18	BP cellular component organization or biogenesis
GO:0043229	3.08373e-20	1	642	15517	intracellular organelle	CC	7.40812e-18	CC intracellular organelle
GO:0022607	3.29547e-20	1	133	1908	cellular component assembly	BP	7.73686e-18	BP cellular component assembly
GO:0043226	4.08649e-20	1	643	15564	organelle	CC	9.38077e-18	CC organelle
GO:0000347	4.4189e-19	1	21	53	THO complex	CC	9.92331e-17	CC THO complex
GO:0071103	9.63871e-19	1	38	243	DNA conformation change	BP	2.11847e-16	BP DNA conformation change
GO:0065003	1.6812e-18	1	117	1590	protein-containing complex assembly	BP	3.61809e-16	BP protein-containing complex assembly
GO:0005575	8.32064e-18	1	982	26031	cellular_component	CC	1.75413e-15	CC cellular_component
GO:0030234	3.04064e-17	1	66	575	enzyme regulator activity	MF	6.28197e-15	MF enzyme regulator activity
GO:0044428	7.54653e-16	1	170	3362	nuclear part	CC	1.52854e-13	CC nuclear part
GO:0043933	1.08671e-15	1	117	1748	protein-containing complex subunit organization	BP	2.15879e-13	BP protein-containing complex subunit organization
GO:0051276	2.59834e-15	1	48	528	chromosome organization	BP	5.06432e-13	BP chromosome organization
GO:0003678	4.60783e-15	1	25	173	DNA helicase activity	MF	8.8146e-13	MF DNA helicase activity
GO:0003993	6.65423e-15	1	28	124	acid phosphatase activity	MF	1.24979e-12	MF acid phosphatase activity
GO:0006265	1.16981e-14	1	21	100	DNA topological change	BP	2.15788e-12	BP DNA topological change
GO:0098772	1.06702e-13	1	66	741	molecular function regulator	MF	1.93373e-11	MF molecular function regulator
GO:0003918	1.22479e-13	1	19	92	DNA topoisomerase type II (ATP-hydrolyzing) activity	MF	2.13404e-11	MF DNA topoisomerase type II (ATP-hydrolyzing) activity
GO:0061505	1.22479e-13	1	19	92	DNA topoisomerase II activity	MF	2.13404e-11	MF DNA topoisomerase II activity
GO:0001101	1.23952e-13	1	98	1378	response to acid chemical	BP	2.13404e-11	BP response to acid chemical
GO:0051726	1.36509e-13	1	39	408	regulation of cell cycle	BP	2.31171e-11	BP regulation of cell cycle
GO:0005871	2.94131e-13	1	23	126	kinesin complex	CC	4.9006e-11	CC kinesin complex
GO:0003916	3.56311e-13	1	19	96	DNA topoisomerase activity	MF	5.84237e-11	MF DNA topoisomerase activity
GO:0003777	3.87442e-13	1	23	128	microtubule motor activity	MF	6.25356e-11	MF microtubule motor activity
GO:0007346	8.82825e-13	1	31	291	regulation of mitotic cell cycle	BP	1.40301e-10	BP regulation of mitotic cell cycle
GO:0005774	1.52401e-12	1	88	1160	vacuolar membrane	CC	2.38531e-10	CC vacuolar membrane
GO:0007018	4.8487e-12	1	23	146	microtubule-based movement	BP	7.47569e-10	BP microtubule-based movement
GO:0044437	5.54432e-12	1	88	1187	vacuolar part	CC	8.42247e-10	CC vacuolar part
GO:0009506	1.02207e-11	1	120	2368	plasmodesma	CC	1.53014e-09	CC plasmodesma
GO:0005911	1.59225e-11	1	120	2385	cell-cell junction	CC	2.3497e-09	CC cell-cell junction
GO:0008574	2.26122e-11	1	10	20	ATP-dependent microtubule motor activity, plus-end-directed	MF	3.28992e-09	MF ATP-dependent microtubule motor activity, plus-end-directed
GO:0030054	3.85698e-11	1	120	2421	cell junction	CC	5.5337e-09	CC cell junction
GO:0008094	4.01067e-11	1	25	262	DNA-dependent ATPase activity	MF	5.67537e-09	MF DNA-dependent ATPase activity
GO:1990939	4.19515e-11	1	10	21	ATP-dependent microtubule motor activity	MF	5.8562e-09	MF ATP-dependent microtubule motor activity
GO:0010035	4.26376e-11	1	101	1482	response to inorganic substance	BP	5.87262e-09	BP response to inorganic substance
GO:0003886	4.59875e-11	1	14	57	DNA (cytosine-5-)-methyltransferase activity	MF	6.16949e-09	MF DNA (cytosine-5-)-methyltransferase activity
GO:0009008	4.59875e-11	1	14	57	DNA-methyltransferase activity	MF	6.16949e-09	MF DNA-methyltransferase activity
GO:0046870	8.14548e-11	1	13	30	cadmium ion binding	MF	1.07875e-08	MF cadmium ion binding
GO:0044454	9.6589e-11	1	30	321	nuclear chromosome part	CC	1.26299e-08	CC nuclear chromosome part
GO:0006349	1.17628e-10	1	12	40	regulation of gene expression by genetic imprinting	BP	1.50013e-08	BP regulation of gene expression by genetic imprinting
GO:0071514	1.17628e-10	1	12	40	genetic imprinting	BP	1.50013e-08	BP genetic imprinting
GO:0055073	1.4219e-10	1	13	31	cadmium ion homeostasis	BP	1.79124e-08	BP cadmium ion homeostasis
GO:0010564	2.78066e-10	1	27	280	regulation of cell cycle process	BP	3.46075e-08	BP regulation of cell cycle process
GO:0042127	2.91549e-10	1	25	240	regulation of cell proliferation	BP	3.58536e-08	BP regulation of cell proliferation
GO:0000278	4.2078e-10	1	21	128	mitotic cell cycle	BP	5.11371e-08	BP mitotic cell cycle
GO:0010424	5.01844e-10	1	14	66	DNA methylation on cytosine within a CG sequence	BP	6.02797e-08	BP DNA methylation on cytosine within a CG sequence
GO:0022402	5.79686e-10	1	59	1092	cell cycle process	BP	6.88294e-08	BP cell cycle process
GO:0005875	7.24064e-10	1	23	174	microtubule associated complex	CC	8.49952e-08	CC microtubule associated complex
GO:0008017	7.51515e-10	1	34	423	microtubule binding	MF	8.72264e-08	MF microtubule binding
GO:0004386	7.65342e-10	1	42	758	helicase activity	MF	8.78443e-08	MF helicase activity
GO:0003774	1.17704e-09	1	23	213	motor activity	MF	1.33613e-07	MF motor activity
GO:1903047	1.68168e-09	1	45	717	mitotic cell cycle process	BP	1.88824e-07	BP mitotic cell cycle process
GO:0006268	1.98026e-09	1	11	34	DNA unwinding involved in DNA replication	BP	2.19958e-07	BP DNA unwinding involved in DNA replication
GO:0015631	2.03794e-09	1	34	435	tubulin binding	MF	2.23956e-07	MF tubulin binding
GO:0008284	6.89194e-09	1	16	106	positive regulation of cell proliferation	BP	7.49408e-07	BP positive regulation of cell proliferation
GO:0009200	7.0729e-09	1	9	20	deoxyribonucleoside triphosphate metabolic process	BP	7.61073e-07	BP deoxyribonucleoside triphosphate metabolic process
GO:0007088	7.30909e-09	1	19	155	regulation of mitotic nuclear division	BP	7.7838e-07	BP regulation of mitotic nuclear division
GO:0051783	1.20923e-08	1	19	159	regulation of nuclear division	BP	1.27463e-06	BP regulation of nuclear division
GO:0010216	1.95611e-08	1	14	94	maintenance of DNA methylation	BP	2.04108e-06	BP maintenance of DNA methylation
GO:0051301	2.0106e-08	1	38	537	cell division	BP	2.07695e-06	BP cell division
GO:0006928	3.24397e-08	1	24	268	movement of cell or subcellular component	BP	3.31784e-06	BP movement of cell or subcellular component
GO:0035065	1.09205e-07	1	8	20	regulation of histone acetylation	BP	1.0847e-05	BP regulation of histone acetylation
GO:1901983	1.09205e-07	1	8	20	regulation of protein acetylation	BP	1.0847e-05	BP regulation of protein acetylation
GO:2000756	1.09205e-07	1	8	20	regulation of peptidyl-lysine acetylation	BP	1.0847e-05	BP regulation of peptidyl-lysine acetylation
GO:0032776	1.68033e-07	1	14	116	DNA methylation on cytosine	BP	1.65312e-05	BP DNA methylation on cytosine
GO:0006633	1.79294e-07	1	41	587	fatty acid biosynthetic process	BP	1.74727e-05	BP fatty acid biosynthetic process
GO:0009263	3.03273e-07	1	9	28	deoxyribonucleotide biosynthetic process	BP	2.92786e-05	BP deoxyribonucleotide biosynthetic process
GO:0000079	3.224e-07	1	11	45	regulation of cyclin-dependent protein serine/threonine kinase activity	BP	3.0554e-05	BP regulation of cyclin-dependent protein serine/threonine kinase activity
GO:1904029	3.224e-07	1	11	45	regulation of cyclin-dependent protein kinase activity	BP	3.0554e-05	BP regulation of cyclin-dependent protein kinase activity
GO:0000307	3.34673e-07	1	11	45	cyclin-dependent protein kinase holoenzyme complex	CC	3.14288e-05	CC cyclin-dependent protein kinase holoenzyme complex
GO:0006260	4.00362e-07	1	20	199	DNA replication	BP	3.72589e-05	BP DNA replication
GO:0009262	4.12172e-07	1	9	29	deoxyribonucleotide metabolic process	BP	3.80155e-05	BP deoxyribonucleotide metabolic process
GO:0016538	5.05226e-07	1	11	46	cyclin-dependent protein serine/threonine kinase regulator activity	MF	4.54154e-05	MF cyclin-dependent protein serine/threonine kinase regulator activity
GO:0035067	5.09989e-07	1	7	17	negative regulation of histone acetylation	BP	4.54154e-05	BP negative regulation of histone acetylation
GO:1901984	5.09989e-07	1	7	17	negative regulation of protein acetylation	BP	4.54154e-05	BP negative regulation of protein acetylation
GO:2000757	5.09989e-07	1	7	17	negative regulation of peptidyl-lysine acetylation	BP	4.54154e-05	BP negative regulation of peptidyl-lysine acetylation
GO:0016702	5.69393e-07	1	27	282	oxidoreductase activity, acting on single donors with incorporation of molecular oxygen, incorporation of two atoms of oxygen	MF	5.0272e-05	MF oxidoreductase activity, acting on single donors with incorporation of molecular oxygen, incorporation of two atoms of oxygen
GO:0004650	6.56988e-07	1	7	15	polygalacturonase activity	MF	5.75143e-05	MF polygalacturonase activity
GO:0000819	6.70826e-07	1	11	68	sister chromatid segregation	BP	5.82322e-05	BP sister chromatid segregation
GO:0007017	7.23862e-07	1	37	552	microtubule-based process	BP	6.23124e-05	BP microtubule-based process
GO:0051097	7.5443e-07	1	6	13	negative regulation of helicase activity	BP	6.33598e-05	BP negative regulation of helicase activity
GO:1905774	7.5443e-07	1	6	13	regulation of DNA helicase activity	BP	6.33598e-05	BP regulation of DNA helicase activity
GO:1905775	7.5443e-07	1	6	13	negative regulation of DNA helicase activity	BP	6.33598e-05	BP negative regulation of DNA helicase activity
GO:1901700	7.99268e-07	1	102	1935	response to oxygen-containing compound	BP	6.65842e-05	BP response to oxygen-containing compound
GO:0006305	8.39415e-07	1	20	271	DNA alkylation	BP	6.88187e-05	BP DNA alkylation
GO:0006306	8.39415e-07	1	20	271	DNA methylation	BP	6.88187e-05	BP DNA methylation
GO:0031408	9.06256e-07	1	27	287	oxylipin biosynthetic process	BP	7.37136e-05	BP oxylipin biosynthetic process
GO:0031407	9.88679e-07	1	27	288	oxylipin metabolic process	BP	7.97895e-05	BP oxylipin metabolic process
GO:0005615	1.0357e-06	1	24	224	extracellular space	CC	8.2936e-05	CC extracellular space
GO:0007076	1.05931e-06	1	7	27	mitotic chromosome condensation	BP	8.38699e-05	BP mitotic chromosome condensation
GO:0031057	1.0636e-06	1	7	20	negative regulation of histone modification	BP	8.38699e-05	BP negative regulation of histone modification
GO:0045787	1.17297e-06	1	15	136	positive regulation of cell cycle	BP	9.17938e-05	BP positive regulation of cell cycle
GO:1905462	1.21254e-06	1	6	14	regulation of DNA duplex unwinding	BP	9.34742e-05	BP regulation of DNA duplex unwinding
GO:1905463	1.21254e-06	1	6	14	negative regulation of DNA duplex unwinding	BP	9.34742e-05	BP negative regulation of DNA duplex unwinding
GO:0008092	1.23395e-06	1	44	920	cytoskeletal protein binding	MF	9.44204e-05	MF cytoskeletal protein binding
GO:0051095	1.25779e-06	1	8	30	regulation of helicase activity	BP	9.55367e-05	BP regulation of helicase activity
GO:0016701	1.31947e-06	1	27	293	oxidoreductase activity, acting on single donors with incorporation of molecular oxygen	MF	9.94897e-05	MF oxidoreductase activity, acting on single donors with incorporation of molecular oxygen
GO:0044421	1.74327e-06	0.999999	28	318	extracellular region part	CC	0.000130493	CC extracellular region part
GO:1902554	1.77459e-06	1	11	55	serine/threonine protein kinase complex	CC	0.000131882	CC serine/threonine protein kinase complex
GO:0090696	2.06219e-06	1	13	85	post-embryonic plant organ development	BP	0.00015216	BP post-embryonic plant organ development
GO:0031570	2.23852e-06	1	12	99	DNA integrity checkpoint	BP	0.000163999	BP DNA integrity checkpoint
GO:0033043	2.27719e-06	0.999999	41	814	regulation of organelle organization	BP	0.00016487	BP regulation of organelle organization
GO:0044728	2.28232e-06	0.999999	20	282	DNA methylation or demethylation	BP	0.00016487	BP DNA methylation or demethylation
GO:0044464	2.49358e-06	0.999998	861	24677	cell part	CC	0.00017888	CC cell part
GO:0090239	2.62828e-06	1	5	9	regulation of histone H4 acetylation	BP	0.00018596	BP regulation of histone H4 acetylation
GO:0090241	2.62828e-06	1	5	9	negative regulation of histone H4 acetylation	BP	0.00018596	BP negative regulation of histone H4 acetylation
GO:0044774	2.84337e-06	1	11	84	mitotic DNA integrity checkpoint	BP	0.000199809	BP mitotic DNA integrity checkpoint
GO:0000790	2.96525e-06	0.999999	16	173	nuclear chromatin	CC	0.000206966	CC nuclear chromatin
GO:0016636	3.15182e-06	1	4	4	oxidoreductase activity, acting on the CH-CH group of donors, iron-sulfur protein as acceptor	MF	0.000217056	MF oxidoreductase activity, acting on the CH-CH group of donors, iron-sulfur protein as acceptor
GO:0051743	3.15182e-06	1	4	4	red chlorophyll catabolite reductase activity	MF	0.000217056	MF red chlorophyll catabolite reductase activity
GO:0032392	3.29526e-06	1	11	72	DNA geometric change	BP	0.000223947	BP DNA geometric change
GO:0032508	3.29526e-06	1	11	72	DNA duplex unwinding	BP	0.000223947	BP DNA duplex unwinding
GO:0098813	3.47434e-06	1	11	77	nuclear chromosome segregation	BP	0.000234544	BP nuclear chromosome segregation
GO:0098805	3.49659e-06	0.999998	90	1741	whole membrane	CC	0.000234544	CC whole membrane
GO:0009505	3.81411e-06	0.999999	30	345	plant-type cell wall	CC	0.000254192	CC plant-type cell wall
GO:0006304	4.0735e-06	0.999999	20	303	DNA modification	BP	0.000269739	BP DNA modification
GO:0044030	4.25073e-06	0.999999	11	98	regulation of DNA methylation	BP	0.000279682	BP regulation of DNA methylation
GO:0045859	5.03551e-06	0.999999	15	119	regulation of protein kinase activity	BP	0.00032922	BP regulation of protein kinase activity
GO:0005874	5.16482e-06	0.999998	38	646	microtubule	CC	0.000335551	CC microtubule
GO:0043232	5.20974e-06	0.999997	132	2859	intracellular non-membrane-bounded organelle	CC	0.000336354	CC intracellular non-membrane-bounded organelle
GO:0043228	5.44933e-06	0.999997	132	2861	non-membrane-bounded organelle	CC	0.000349637	CC non-membrane-bounded organelle
GO:1903046	5.95101e-06	0.999998	20	286	meiotic cell cycle process	BP	0.000379469	BP meiotic cell cycle process
GO:0009611	8.8831e-06	0.999997	33	417	response to wounding	BP	0.000562959	BP response to wounding
GO:0006631	9.04953e-06	0.999996	43	709	fatty acid metabolic process	BP	0.000566706	BP fatty acid metabolic process
GO:1902911	9.05194e-06	0.999999	11	63	protein kinase complex	CC	0.000566706	CC protein kinase complex
GO:0099513	1.04804e-05	0.999996	38	663	polymeric cytoskeletal fiber	CC	0.000652184	CC polymeric cytoskeletal fiber
GO:0051052	1.11562e-05	0.999997	22	287	regulation of DNA metabolic process	BP	0.00069008	BP regulation of DNA metabolic process
GO:0099081	1.16278e-05	0.999995	38	667	supramolecular polymer	CC	0.000710739	CC supramolecular polymer
GO:0099512	1.16278e-05	0.999995	38	667	supramolecular fiber	CC	0.000710739	CC supramolecular fiber
GO:0005537	1.26356e-05	0.999999	8	28	mannose binding	MF	0.000767798	MF mannose binding
GO:0005658	1.28482e-05	1	4	6	alpha DNA polymerase:primase complex	CC	0.000774509	CC alpha DNA polymerase:primase complex
GO:0016462	1.2896e-05	0.999992	102	2444	pyrophosphatase activity	MF	0.000774509	MF pyrophosphatase activity
GO:0017111	1.30207e-05	0.999992	98	2355	nucleoside-triphosphatase activity	MF	0.00077748	MF nucleoside-triphosphatase activity
GO:0006226	1.54155e-05	1	4	5	dUMP biosynthetic process	BP	0.000865449	BP dUMP biosynthetic process
GO:0006244	1.54155e-05	1	4	5	pyrimidine nucleotide catabolic process	BP	0.000865449	BP pyrimidine nucleotide catabolic process
GO:0009149	1.54155e-05	1	4	5	pyrimidine nucleoside triphosphate catabolic process	BP	0.000865449	BP pyrimidine nucleoside triphosphate catabolic process
GO:0009211	1.54155e-05	1	4	5	pyrimidine deoxyribonucleoside triphosphate metabolic process	BP	0.000865449	BP pyrimidine deoxyribonucleoside triphosphate metabolic process
GO:0009213	1.54155e-05	1	4	5	pyrimidine deoxyribonucleoside triphosphate catabolic process	BP	0.000865449	BP pyrimidine deoxyribonucleoside triphosphate catabolic process
GO:0009223	1.54155e-05	1	4	5	pyrimidine deoxyribonucleotide catabolic process	BP	0.000865449	BP pyrimidine deoxyribonucleotide catabolic process
GO:0009264	1.54155e-05	1	4	5	deoxyribonucleotide catabolic process	BP	0.000865449	BP deoxyribonucleotide catabolic process
GO:0046078	1.54155e-05	1	4	5	dUMP metabolic process	BP	0.000865449	BP dUMP metabolic process
GO:0046080	1.54155e-05	1	4	5	dUTP metabolic process	BP	0.000865449	BP dUTP metabolic process
GO:0046081	1.54155e-05	1	4	5	dUTP catabolic process	BP	0.000865449	BP dUTP catabolic process
GO:0046386	1.54155e-05	1	4	5	deoxyribose phosphate catabolic process	BP	0.000865449	BP deoxyribose phosphate catabolic process
GO:0000911	1.64989e-05	0.999998	9	59	cytokinesis by cell plate formation	BP	0.00091631	BP cytokinesis by cell plate formation
GO:1902410	1.64989e-05	0.999998	9	59	mitotic cytokinetic process	BP	0.00091631	BP mitotic cytokinetic process
GO:0016818	1.68164e-05	0.99999	102	2456	hydrolase activity, acting on acid anhydrides, in phosphorus-containing anhydrides	MF	0.000924305	MF hydrolase activity, acting on acid anhydrides, in phosphorus-containing anhydrides
GO:0099080	1.68218e-05	0.999993	38	674	supramolecular complex	CC	0.000924305	CC supramolecular complex
GO:2001251	1.72668e-05	0.999996	15	154	negative regulation of chromosome organization	BP	0.000943738	BP negative regulation of chromosome organization
GO:0005819	1.86141e-05	0.999996	14	128	spindle	CC	0.00101202	CC spindle
GO:0032506	1.91481e-05	0.999998	9	60	cytokinetic process	BP	0.0010356	BP cytokinetic process
GO:0016817	1.9502e-05	0.999988	102	2463	hydrolase activity, acting on acid anhydrides	MF	0.00104478	MF hydrolase activity, acting on acid anhydrides
GO:0000075	1.95202e-05	0.999996	13	158	cell cycle checkpoint	BP	0.00104478	BP cell cycle checkpoint
GO:0009292	2.09904e-05	0.999999	6	20	genetic transfer	BP	0.00111195	BP genetic transfer
GO:0009294	2.09904e-05	0.999999	6	20	DNA mediated transformation	BP	0.00111195	BP DNA mediated transformation
GO:0000796	2.16442e-05	0.999999	5	14	condensin complex	CC	0.00114074	CC condensin complex
GO:0045786	2.25163e-05	0.999994	16	232	negative regulation of cell cycle	BP	0.00118068	BP negative regulation of cell cycle
GO:0016791	2.49204e-05	0.999991	28	352	phosphatase activity	MF	0.00130014	MF phosphatase activity
GO:0007093	2.75951e-05	0.999995	12	142	mitotic cell cycle checkpoint	BP	0.00143245	BP mitotic cell cycle checkpoint
GO:0006346	2.83586e-05	0.999999	5	13	methylation-dependent chromatin silencing	BP	0.00145156	BP methylation-dependent chromatin silencing
GO:0006261	2.83847e-05	0.999995	11	96	DNA-dependent DNA replication	BP	0.00145156	BP DNA-dependent DNA replication
GO:0003896	2.83847e-05	0.999999	4	7	DNA primase activity	MF	0.00145156	MF DNA primase activity
GO:0043549	2.94614e-05	0.999993	15	162	regulation of kinase activity	BP	0.0014992	BP regulation of kinase activity
GO:0008970	3.01655e-05	0.999998	6	18	phospholipase A1 activity	MF	0.0015275	MF phospholipase A1 activity
GO:0000280	3.04587e-05	0.999997	7	36	nuclear division	BP	0.00153482	BP nuclear division
GO:0051213	3.3216e-05	0.999987	28	373	dioxygenase activity	MF	0.00166564	MF dioxygenase activity
GO:0005971	4.12469e-05	0.999998	5	14	ribonucleoside-diphosphate reductase complex	CC	0.00204846	CC ribonucleoside-diphosphate reductase complex
GO:0009202	4.12469e-05	0.999998	5	14	deoxyribonucleoside triphosphate biosynthetic process	BP	0.00204846	BP deoxyribonucleoside triphosphate biosynthetic process
GO:0009166	4.34198e-05	0.999999	4	6	nucleotide catabolic process	BP	0.00214606	BP nucleotide catabolic process
GO:0009143	4.43949e-05	0.999999	4	6	nucleoside triphosphate catabolic process	BP	0.00217346	BP nucleoside triphosphate catabolic process
GO:0009204	4.43949e-05	0.999999	4	6	deoxyribonucleoside triphosphate catabolic process	BP	0.00217346	BP deoxyribonucleoside triphosphate catabolic process
GO:0004170	4.48724e-05	0.999999	4	6	dUTP diphosphatase activity	MF	0.00218647	MF dUTP diphosphatase activity
GO:0090307	4.6078e-05	0.999999	4	8	mitotic spindle assembly	BP	0.00223467	BP mitotic spindle assembly
GO:0010541	4.70628e-05	0.999996	6	26	acropetal auxin transport	BP	0.00227177	BP acropetal auxin transport
GO:0051338	4.78099e-05	0.999987	16	189	regulation of transferase activity	BP	0.0022971	BP regulation of transferase activity
GO:0031399	4.8739e-05	0.999983	24	354	regulation of protein modification process	BP	0.00232597	BP regulation of protein modification process
GO:0005886	4.88612e-05	0.999966	173	4492	plasma membrane	CC	0.00232597	CC plasma membrane
GO:0016787	5.10966e-05	0.999963	207	5415	hydrolase activity	MF	0.00242123	MF hydrolase activity
GO:0071900	5.66123e-05	0.999989	11	81	regulation of protein serine/threonine kinase activity	BP	0.00267034	BP regulation of protein serine/threonine kinase activity
GO:0007349	5.85072e-05	0.999998	4	10	cellularization	BP	0.00274718	BP cellularization
GO:0072507	5.97693e-05	0.999986	13	117	divalent inorganic cation homeostasis	BP	0.00279374	BP divalent inorganic cation homeostasis
GO:0055076	6.06086e-05	0.999986	13	97	transition metal ion homeostasis	BP	0.00282021	BP transition metal ion homeostasis
GO:0010082	6.37476e-05	0.999995	6	27	regulation of root meristem growth	BP	0.00295297	BP regulation of root meristem growth
GO:1902749	6.50689e-05	0.999992	8	51	regulation of cell cycle G2/M phase transition	BP	0.00300072	BP regulation of cell cycle G2/M phase transition
GO:0043414	7.42388e-05	0.999973	24	466	macromolecule methylation	BP	0.00340839	BP macromolecule methylation
GO:0016298	7.57326e-05	0.999984	12	94	lipase activity	MF	0.00346158	MF lipase activity
GO:0060236	8.11848e-05	0.999998	4	9	regulation of mitotic spindle organization	BP	0.00369445	BP regulation of mitotic spindle organization
GO:0061695	8.65173e-05	0.999971	20	298	transferase complex, transferring phosphorus-containing groups	CC	0.00391984	CC transferase complex, transferring phosphorus-containing groups
GO:0072330	8.78657e-05	0.999958	41	729	monocarboxylic acid biosynthetic process	BP	0.00396355	BP monocarboxylic acid biosynthetic process
GO:0005618	9.3342e-05	0.999947	66	1146	cell wall	CC	0.00417412	CC cell wall
GO:0030312	9.3342e-05	0.999947	66	1146	external encapsulating structure	CC	0.00417412	CC external encapsulating structure
GO:1901292	9.77775e-05	0.999997	4	7	nucleoside phosphate catabolic process	BP	0.00435363	BP nucleoside phosphate catabolic process
GO:0044770	0.000100035	0.999991	6	29	cell cycle phase transition	BP	0.00443503	BP cell cycle phase transition
GO:0047429	0.000100553	0.999997	4	7	nucleoside-triphosphate diphosphatase activity	MF	0.00443893	MF nucleoside-triphosphate diphosphatase activity
GO:0052689	0.000130607	0.999968	13	109	carboxylic ester hydrolase activity	MF	0.00574116	MF carboxylic ester hydrolase activity
GO:0050790	0.000137604	0.999947	24	352	regulation of catalytic activity	BP	0.00581489	BP regulation of catalytic activity
GO:0009157	0.000138791	0.999996	4	8	deoxyribonucleoside monophosphate biosynthetic process	BP	0.00581489	BP deoxyribonucleoside monophosphate biosynthetic process
GO:0009162	0.000138791	0.999996	4	8	deoxyribonucleoside monophosphate metabolic process	BP	0.00581489	BP deoxyribonucleoside monophosphate metabolic process
GO:0009176	0.000138791	0.999996	4	8	pyrimidine deoxyribonucleoside monophosphate metabolic process	BP	0.00581489	BP pyrimidine deoxyribonucleoside monophosphate metabolic process
GO:0009177	0.000138791	0.999996	4	8	pyrimidine deoxyribonucleoside monophosphate biosynthetic process	BP	0.00581489	BP pyrimidine deoxyribonucleoside monophosphate biosynthetic process
GO:0009219	0.000138791	0.999996	4	8	pyrimidine deoxyribonucleotide metabolic process	BP	0.00581489	BP pyrimidine deoxyribonucleotide metabolic process
GO:0009221	0.000138791	0.999996	4	8	pyrimidine deoxyribonucleotide biosynthetic process	BP	0.00581489	BP pyrimidine deoxyribonucleotide biosynthetic process
GO:0009265	0.000138791	0.999996	4	8	2'-deoxyribonucleotide biosynthetic process	BP	0.00581489	BP 2'-deoxyribonucleotide biosynthetic process
GO:0009394	0.000138791	0.999996	4	8	2'-deoxyribonucleotide metabolic process	BP	0.00581489	BP 2'-deoxyribonucleotide metabolic process
GO:0019692	0.000138791	0.999996	4	8	deoxyribose phosphate metabolic process	BP	0.00581489	BP deoxyribose phosphate metabolic process
GO:0046385	0.000138791	0.999996	4	8	deoxyribose phosphate biosynthetic process	BP	0.00581489	BP deoxyribose phosphate biosynthetic process
GO:0010639	0.00013904	0.999961	15	183	negative regulation of organelle organization	BP	0.00581489	BP negative regulation of organelle organization
GO:0000785	0.000142801	0.999954	18	269	chromatin	CC	0.00594812	CC chromatin
GO:0000724	0.000154338	0.999973	9	81	double-strand break repair via homologous recombination	BP	0.00637726	BP double-strand break repair via homologous recombination
GO:0000725	0.000154338	0.999973	9	81	recombinational repair	BP	0.00637726	BP recombinational repair
GO:0044430	0.000179234	0.999908	44	945	cytoskeletal part	CC	0.00737643	CC cytoskeletal part
GO:0051346	0.000191663	0.999981	6	32	negative regulation of hydrolase activity	BP	0.00785666	BP negative regulation of hydrolase activity
GO:0032259	0.000197617	0.999922	24	482	methylation	BP	0.00806872	BP methylation
GO:0071555	0.000209545	0.999891	45	852	cell wall organization	BP	0.00842448	BP cell wall organization
GO:0006787	0.000210408	0.999992	4	9	porphyrin-containing compound catabolic process	BP	0.00842448	BP porphyrin-containing compound catabolic process
GO:0015996	0.000210408	0.999992	4	9	chlorophyll catabolic process	BP	0.00842448	BP chlorophyll catabolic process
GO:0033015	0.000210408	0.999992	4	9	tetrapyrrole catabolic process	BP	0.00842448	BP tetrapyrrole catabolic process
GO:0046149	0.000210408	0.999992	4	9	pigment catabolic process	BP	0.00842448	BP pigment catabolic process
GO:0045930	0.000235221	0.999941	12	187	negative regulation of mitotic cell cycle	BP	0.00938161	BP negative regulation of mitotic cell cycle
GO:0001932	0.000255337	0.999924	15	166	regulation of protein phosphorylation	BP	0.0101448	BP regulation of protein phosphorylation
GO:0010329	0.000257549	0.999958	8	61	auxin efflux transmembrane transporter activity	MF	0.0101934	MF auxin efflux transmembrane transporter activity
GO:0090224	0.000260055	0.999988	4	11	regulation of spindle organization	BP	0.0102533	BP regulation of spindle organization
GO:0010389	0.000261211	0.999964	7	46	regulation of G2/M transition of mitotic cell cycle	BP	0.0102597	BP regulation of G2/M transition of mitotic cell cycle
GO:0000712	0.000262766	0.99995	9	104	resolution of meiotic recombination intermediates	BP	0.0102817	BP resolution of meiotic recombination intermediates
GO:0044772	0.000270443	0.999979	5	22	mitotic cell cycle phase transition	BP	0.0105422	BP mitotic cell cycle phase transition
GO:0035066	0.000290551	0.999995	3	5	positive regulation of histone acetylation	BP	0.0111892	BP positive regulation of histone acetylation
GO:1901985	0.000290551	0.999995	3	5	positive regulation of protein acetylation	BP	0.0111892	BP positive regulation of protein acetylation
GO:2000758	0.000290551	0.999995	3	5	positive regulation of peptidyl-lysine acetylation	BP	0.0111892	BP positive regulation of peptidyl-lysine acetylation
GO:0032797	0.000291374	0.999995	3	5	SMN complex	CC	0.0111892	CC SMN complex
GO:0000799	0.000297274	0.999994	3	6	nuclear condensin complex	CC	0.011336	CC nuclear condensin complex
GO:0080161	0.000297391	0.999951	8	62	auxin transmembrane transporter activity	MF	0.011336	MF auxin transmembrane transporter activity
GO:0005662	0.000315644	0.999975	5	21	DNA replication factor A complex	CC	0.0119875	CC DNA replication factor A complex
GO:0051187	0.000346478	0.999984	4	10	cofactor catabolic process	BP	0.0131103	BP cofactor catabolic process
GO:0009742	0.000358984	0.999922	10	88	brassinosteroid mediated signaling pathway	BP	0.0135339	BP brassinosteroid mediated signaling pathway
GO:0007004	0.000369531	0.999969	5	22	telomere maintenance via telomerase	BP	0.0138306	BP telomere maintenance via telomerase
GO:0010833	0.000369531	0.999969	5	22	telomere maintenance via telomere lengthening	BP	0.0138306	BP telomere maintenance via telomere lengthening
GO:0016788	0.000382353	0.999782	54	1225	hydrolase activity, acting on ester bonds	MF	0.0142589	MF hydrolase activity, acting on ester bonds
GO:0051129	0.000412389	0.999871	15	205	negative regulation of cellular component organization	BP	0.0153237	BP negative regulation of cellular component organization
GO:0004748	0.000440415	0.999962	5	20	ribonucleoside-diphosphate reductase activity, thioredoxin disulfide as acceptor	MF	0.0161904	MF ribonucleoside-diphosphate reductase activity, thioredoxin disulfide as acceptor
GO:0016728	0.000440415	0.999962	5	20	oxidoreductase activity, acting on CH or CH2 groups, disulfide as acceptor	MF	0.0161904	MF oxidoreductase activity, acting on CH or CH2 groups, disulfide as acceptor
GO:0061731	0.000440415	0.999962	5	20	ribonucleoside-diphosphate reductase activity	MF	0.0161904	MF ribonucleoside-diphosphate reductase activity
GO:0043401	0.000442765	0.999901	10	90	steroid hormone mediated signaling pathway	BP	0.016219	BP steroid hormone mediated signaling pathway
GO:0045229	0.000467806	0.999744	46	962	external encapsulating structure organization	BP	0.0170725	BP external encapsulating structure organization
GO:0043971	0.000469369	0.99994	6	63	histone H3-K18 acetylation	BP	0.0170725	BP histone H3-K18 acetylation
GO:0051225	0.00047728	0.999942	6	33	spindle assembly	BP	0.0172993	BP spindle assembly
GO:0004028	0.000481462	0.999991	3	5	3-chloroallyl aldehyde dehydrogenase activity	MF	0.0173899	MF 3-chloroallyl aldehyde dehydrogenase activity
GO:0030599	0.000507575	0.999973	4	11	pectinesterase activity	MF	0.0182057	MF pectinesterase activity
GO:0045330	0.000507575	0.999973	4	11	aspartyl esterase activity	MF	0.0182057	MF aspartyl esterase activity
GO:0042578	0.000520209	0.999765	28	439	phosphoric ester hydrolase activity	MF	0.0185943	MF phosphoric ester hydrolase activity
GO:0007059	0.000524465	0.999869	11	120	chromosome segregation	BP	0.0186818	BP chromosome segregation
GO:0003688	0.00052839	0.999969	4	14	DNA replication origin binding	MF	0.0187569	MF DNA replication origin binding
GO:0015562	0.000570604	0.999895	8	68	efflux transmembrane transporter activity	MF	0.0201861	MF efflux transmembrane transporter activity
GO:0006344	0.000587779	0.999941	5	41	maintenance of chromatin silencing	BP	0.0207227	BP maintenance of chromatin silencing
GO:0006275	0.000613565	0.999886	8	70	regulation of DNA replication	BP	0.0215582	BP regulation of DNA replication
GO:0090329	0.000629413	0.999918	6	43	regulation of DNA-dependent DNA replication	BP	0.0220401	BP regulation of DNA-dependent DNA replication
GO:0031058	0.000640382	0.999879	8	75	positive regulation of histone modification	BP	0.0223485	BP positive regulation of histone modification
GO:0010571	0.000666796	1	2	2	positive regulation of nuclear cell cycle DNA replication	BP	0.0231141	BP positive regulation of nuclear cell cycle DNA replication
GO:0033262	0.000666796	1	2	2	regulation of nuclear cell cycle DNA replication	BP	0.0231141	BP regulation of nuclear cell cycle DNA replication
GO:0019887	0.000690188	0.999821	11	122	protein kinase regulator activity	MF	0.023845	MF protein kinase regulator activity
GO:0043972	0.000724846	0.9999	6	65	histone H3-K23 acetylation	BP	0.0249589	BP histone H3-K23 acetylation
GO:0006996	0.000747173	0.999531	70	1785	organelle organization	BP	0.0256422	BP organelle organization
GO:0048478	0.000774501	0.999974	3	10	replication fork protection	BP	0.026492	BP replication fork protection
GO:0001673	0.000816479	0.999978	3	6	male germ cell nucleus	CC	0.0278358	CC male germ cell nucleus
GO:0043047	0.000827491	0.999915	5	25	single-stranded telomeric DNA binding	MF	0.0280056	MF single-stranded telomeric DNA binding
GO:0098847	0.000827491	0.999915	5	25	sequence-specific single stranded DNA binding	MF	0.0280056	MF sequence-specific single stranded DNA binding
GO:0031401	0.000829596	0.999749	13	169	positive regulation of protein modification process	BP	0.0280056	BP positive regulation of protein modification process
GO:0043473	0.000869622	0.999878	6	50	pigmentation	BP	0.0287923	BP pigmentation
GO:0043476	0.000869622	0.999878	6	50	pigment accumulation	BP	0.0287923	BP pigment accumulation
GO:0043478	0.000869622	0.999878	6	50	pigment accumulation in response to UV light	BP	0.0287923	BP pigment accumulation in response to UV light
GO:0043479	0.000869622	0.999878	6	50	pigment accumulation in tissues in response to UV light	BP	0.0287923	BP pigment accumulation in tissues in response to UV light
GO:0043480	0.000869622	0.999878	6	50	pigment accumulation in tissues	BP	0.0287923	BP pigment accumulation in tissues
GO:0043481	0.000869622	0.999878	6	50	anthocyanin accumulation in tissues in response to UV light	BP	0.0287923	BP anthocyanin accumulation in tissues in response to UV light
GO:0090304	0.000903353	0.999362	120	3663	nucleic acid metabolic process	BP	0.0298135	BP nucleic acid metabolic process
GO:0003682	0.000908497	0.999608	23	442	chromatin binding	MF	0.0298878	MF chromatin binding
GO:0016887	0.000963585	0.999422	56	1423	ATPase activity	MF	0.0313569	MF ATPase activity
GO:0044111	0.000971366	1	2	2	development involved in symbiotic interaction	BP	0.0313569	BP development involved in symbiotic interaction
GO:0044115	0.000971366	1	2	2	development of symbiont involved in interaction with host	BP	0.0313569	BP development of symbiont involved in interaction with host
GO:0052093	0.000971366	1	2	2	formation of specialized structure for nutrient acquisition from host	BP	0.0313569	BP formation of specialized structure for nutrient acquisition from host
GO:0052095	0.000971366	1	2	2	formation of specialized structure for nutrient acquisition from other organism involved in symbiotic interaction	BP	0.0313569	BP formation of specialized structure for nutrient acquisition from other organism involved in symbiotic interaction
GO:0052096	0.000971366	1	2	2	formation by symbiont of syncytium involving giant cell for nutrient acquisition from host	BP	0.0313569	BP formation by symbiont of syncytium involving giant cell for nutrient acquisition from host
GO:0044154	0.000984704	0.999855	6	67	histone H3-K14 acetylation	BP	0.0316885	BP histone H3-K14 acetylation
GO:0019207	0.00100257	0.999728	11	126	kinase regulator activity	MF	0.032097	MF kinase regulator activity
GO:0008610	0.00100361	0.999435	45	923	lipid biosynthetic process	BP	0.032097	BP lipid biosynthetic process
GO:0048527	0.00104585	0.99985	6	42	lateral root development	BP	0.0331618	BP lateral root development
GO:0000912	0.00105296	0.999993	2	3	assembly of actomyosin apparatus involved in cytokinesis	BP	0.0331618	BP assembly of actomyosin apparatus involved in cytokinesis
GO:0000914	0.00105296	0.999993	2	3	phragmoplast assembly	BP	0.0331618	BP phragmoplast assembly
GO:0010245	0.00105296	0.999993	2	3	radial microtubular system formation	BP	0.0331618	BP radial microtubular system formation
GO:1902407	0.00105296	0.999993	2	3	assembly of actomyosin apparatus involved in mitotic cytokinesis	BP	0.0331618	BP assembly of actomyosin apparatus involved in mitotic cytokinesis
GO:0098609	0.00112548	0.999877	5	25	cell-cell adhesion	BP	0.035338	BP cell-cell adhesion
GO:0004402	0.00117134	0.999752	8	129	histone acetyltransferase activity	MF	0.0365558	MF histone acetyltransferase activity
GO:0061733	0.00117134	0.999752	8	129	peptide-lysine-N-acetyltransferase activity	MF	0.0365558	MF peptide-lysine-N-acetyltransferase activity
GO:0071554	0.00120717	0.9993	48	1041	cell wall organization or biogenesis	BP	0.0375604	BP cell wall organization or biogenesis
GO:0010448	0.00128954	1	2	2	vegetative meristem growth	BP	0.0398832	BP vegetative meristem growth
GO:0033186	0.00128954	1	2	2	CAF-1 complex	CC	0.0398832	CC CAF-1 complex
GO:0000723	0.00137259	0.999788	6	55	telomere maintenance	BP	0.042199	BP telomere maintenance
GO:0032200	0.00137259	0.999788	6	55	telomere organization	BP	0.042199	BP telomere organization
GO:0048509	0.00139826	0.999572	12	214	regulation of meristem development	BP	0.0426432	BP regulation of meristem development
GO:0102336	0.00140768	0.99979	6	34	3-oxo-arachidoyl-CoA synthase activity	MF	0.0426432	MF 3-oxo-arachidoyl-CoA synthase activity
GO:0102337	0.00140768	0.99979	6	34	3-oxo-cerotoyl-CoA synthase activity	MF	0.0426432	MF 3-oxo-cerotoyl-CoA synthase activity
GO:0102338	0.00140768	0.99979	6	34	3-oxo-lignoceronyl-CoA synthase activity	MF	0.0426432	MF 3-oxo-lignoceronyl-CoA synthase activity
GO:0102756	0.00140768	0.99979	6	34	very-long-chain 3-ketoacyl-CoA synthase activity	MF	0.0426432	MF very-long-chain 3-ketoacyl-CoA synthase activity
GO:0010158	0.0014318	1	2	2	abaxial cell fate specification	BP	0.0432471	BP abaxial cell fate specification
GO:0045490	0.00148566	0.999884	4	15	pectin catabolic process	BP	0.0447432	BP pectin catabolic process
GO:1905269	0.00153293	0.999667	8	85	positive regulation of chromatin organization	BP	0.0460324	BP positive regulation of chromatin organization
GO:0016569	0.00153951	0.999405	17	356	covalent chromatin modification	BP	0.0460962	BP covalent chromatin modification
GO:0003697	0.00156036	0.999625	9	78	single-stranded DNA binding	MF	0.0465852	MF single-stranded DNA binding
GO:0042325	0.0015892	0.999431	15	221	regulation of phosphorylation	BP	0.0473095	BP regulation of phosphorylation
GO:0006869	0.00160667	0.999429	15	171	lipid transport	BP	0.0476207	BP lipid transport
GO:0006302	0.00161069	0.99953	11	185	double-strand break repair	BP	0.0476207	BP double-strand break repair
GO:0035082	0.00161348	1	2	2	axoneme assembly	BP	0.0476207	BP axoneme assembly
GO:0034212	0.00171297	0.999614	8	132	peptide N-acetyltransferase activity	MF	0.0504131	MF peptide N-acetyltransferase activity
GO:0030261	0.00173635	0.999618	8	73	chromosome condensation	BP	0.050956	BP chromosome condensation
GO:0051321	0.00188516	0.99944	11	165	meiotic cell cycle	BP	0.0551663	BP meiotic cell cycle
GO:0009524	0.00189914	0.999367	13	183	phragmoplast	CC	0.0554184	CC phragmoplast
GO:0009628	0.00194371	0.998586	126	2923	response to abiotic stimulus	BP	0.0564683	BP response to abiotic stimulus
GO:0048859	0.00195152	0.99967	6	77	formation of anatomical boundary	BP	0.0564683	BP formation of anatomical boundary
GO:0090691	0.00195152	0.99967	6	77	formation of plant organ boundary	BP	0.0564683	BP formation of plant organ boundary
GO:0070316	0.00199886	0.999982	2	3	regulation of G0 to G1 transition	BP	0.0575159	BP regulation of G0 to G1 transition
GO:0070317	0.00199886	0.999982	2	3	negative regulation of G0 to G1 transition	BP	0.0575159	BP negative regulation of G0 to G1 transition
GO:0045717	0.00205141	0.999982	2	3	negative regulation of fatty acid biosynthetic process	BP	0.0587011	BP negative regulation of fatty acid biosynthetic process
GO:0045922	0.00205141	0.999982	2	3	negative regulation of fatty acid metabolic process	BP	0.0587011	BP negative regulation of fatty acid metabolic process
GO:0009556	0.00205772	0.999651	6	68	microsporogenesis	BP	0.0587189	BP microsporogenesis
GO:0043073	0.00206601	0.999909	3	8	germ cell nucleus	CC	0.058793	CC germ cell nucleus
GO:0000793	0.00217733	0.999717	5	29	condensed chromosome	CC	0.0617907	CC condensed chromosome
GO:0006323	0.00223896	0.999485	8	76	DNA packaging	BP	0.0633656	BP DNA packaging
GO:0010540	0.00234563	0.999598	6	52	basipetal auxin transport	BP	0.066203	BP basipetal auxin transport
GO:0070507	0.0023801	0.999503	7	113	regulation of microtubule cytoskeleton organization	BP	0.066993	BP regulation of microtubule cytoskeleton organization
GO:0008757	0.0023991	0.999008	18	307	S-adenosylmethionine-dependent methyltransferase activity	MF	0.0673442	MF S-adenosylmethionine-dependent methyltransferase activity
GO:0010385	0.00256703	0.999542	6	76	double-stranded methylated DNA binding	MF	0.071863	MF double-stranded methylated DNA binding
GO:0010342	0.00261918	0.999963	2	4	endosperm cellularization	BP	0.0731248	BP endosperm cellularization
GO:2000104	0.0027564	0.999721	4	27	negative regulation of DNA-dependent DNA replication	BP	0.0767482	BP negative regulation of DNA-dependent DNA replication
GO:0065009	0.00277417	0.998672	24	452	regulation of molecular function	BP	0.0770112	BP regulation of molecular function
GO:0034293	0.00278821	0.999496	6	71	sexual sporulation	BP	0.0770112	BP sexual sporulation
GO:0048236	0.00278821	0.999496	6	71	plant-type sporogenesis	BP	0.0770112	BP plant-type sporogenesis
GO:0072529	0.00283831	0.999732	4	16	pyrimidine-containing compound catabolic process	BP	0.078186	BP pyrimidine-containing compound catabolic process
GO:0031436	0.00285749	0.99997	2	3	BRCA1-BARD1 complex	CC	0.0785049	CC BRCA1-BARD1 complex
GO:0006629	0.00300403	0.998049	63	1469	lipid metabolic process	BP	0.0823121	BP lipid metabolic process
GO:0016042	0.00310495	0.998691	18	245	lipid catabolic process	BP	0.0848523	BP lipid catabolic process
GO:0006278	0.00320655	0.999523	5	50	RNA-dependent DNA biosynthetic process	BP	0.0873975	BP RNA-dependent DNA biosynthetic process
GO:0043934	0.00337115	0.999366	6	73	sporulation	BP	0.091642	BP sporulation
GO:0000771	0.00342162	0.999659	4	16	agglutination involved in conjugation	BP	0.0922853	BP agglutination involved in conjugation
GO:0098610	0.00342162	0.999659	4	16	adhesion between unicellular organisms	BP	0.0922853	BP adhesion between unicellular organisms
GO:0098740	0.00342162	0.999659	4	16	multi organism cell adhesion	BP	0.0922853	BP multi organism cell adhesion
GO:0051574	0.00353841	0.999472	5	38	positive regulation of histone H3-K9 methylation	BP	0.0951868	BP positive regulation of histone H3-K9 methylation
GO:0030894	0.00356165	0.99994	2	4	replisome	CC	0.0955633	CC replisome
GO:0032197	0.00361668	0.999439	5	66	transposition, RNA-mediated	BP	0.0967883	BP transposition, RNA-mediated
GO:0031112	0.00373827	0.999954	2	3	positive regulation of microtubule polymerization or depolymerization	BP	0.0992708	BP positive regulation of microtubule polymerization or depolymerization
GO:0031113	0.00373827	0.999954	2	3	regulation of microtubule polymerization	BP	0.0992708	BP regulation of microtubule polymerization
GO:0031116	0.00373827	0.999954	2	3	positive regulation of microtubule polymerization	BP	0.0992708	BP positive regulation of microtubule polymerization
GO:0016165	0.00386619	0.998748	11	134	linoleate 13S-lipoxygenase activity	MF	0.102404	MF linoleate 13S-lipoxygenase activity
GO:0000919	0.00403131	0.999552	4	24	cell plate assembly	BP	0.106505	BP cell plate assembly
GO:1905515	0.00421399	0.999945	2	3	non-motile cilium assembly	BP	0.111047	BP non-motile cilium assembly
GO:0031400	0.00428524	0.999014	7	89	negative regulation of protein modification process	BP	0.11222	BP negative regulation of protein modification process
GO:0009627	0.00429505	0.99889	8	95	systemic acquired resistance	BP	0.11222	BP systemic acquired resistance
GO:0008080	0.00429581	0.998875	8	142	N-acetyltransferase activity	MF	0.11222	MF N-acetyltransferase activity
GO:0016725	0.00430196	0.999334	5	34	oxidoreductase activity, acting on CH or CH2 groups	MF	0.11222	MF oxidoreductase activity, acting on CH or CH2 groups
GO:0032886	0.00436287	0.998982	7	120	regulation of microtubule-based process	BP	0.113522	BP regulation of microtubule-based process
GO:0051128	0.00439384	0.997315	45	1350	regulation of cellular component organization	BP	0.114041	BP regulation of cellular component organization
GO:0019220	0.00462958	0.99814	15	248	regulation of phosphate metabolic process	BP	0.11916	BP regulation of phosphate metabolic process
GO:0051174	0.00462958	0.99814	15	248	regulation of phosphorus metabolic process	BP	0.11916	BP regulation of phosphorus metabolic process
GO:0007135	0.00463897	0.999937	2	3	meiosis II	BP	0.11916	BP meiosis II
GO:0007142	0.00463897	0.999937	2	3	male meiosis II	BP	0.11916	BP male meiosis II
GO:0033260	0.00464874	0.999911	2	4	nuclear DNA replication	BP	0.11916	BP nuclear DNA replication
GO:0004190	0.00469165	0.998253	13	237	aspartic-type endopeptidase activity	MF	0.119666	MF aspartic-type endopeptidase activity
GO:0070001	0.00469165	0.998253	13	237	aspartic-type peptidase activity	MF	0.119666	MF aspartic-type peptidase activity
GO:0042575	0.00477744	0.999417	4	41	DNA polymerase complex	CC	0.121554	CC DNA polymerase complex
GO:1905268	0.00479964	0.998746	8	80	negative regulation of chromatin organization	BP	0.121819	BP negative regulation of chromatin organization
GO:0045120	0.00482541	0.99989	2	5	pronucleus	CC	0.122173	CC pronucleus
GO:0006269	0.00492996	0.999902	2	4	DNA replication, synthesis of RNA primer	BP	0.124515	BP DNA replication, synthesis of RNA primer
GO:0000082	0.005026	0.999653	3	12	G1/S transition of mitotic cell cycle	BP	0.126631	BP G1/S transition of mitotic cell cycle
GO:0031110	0.00517963	0.999646	3	11	regulation of microtubule polymerization or depolymerization	BP	0.129886	BP regulation of microtubule polymerization or depolymerization
GO:0042162	0.00518037	0.999143	5	45	telomeric DNA binding	MF	0.129886	MF telomeric DNA binding
GO:0010638	0.00525808	0.998106	12	223	positive regulation of organelle organization	BP	0.131516	BP positive regulation of organelle organization
GO:0006342	0.00529104	0.99873	7	98	chromatin silencing	BP	0.13202	BP chromatin silencing
GO:1901987	0.00540267	0.998391	9	158	regulation of cell cycle phase transition	BP	0.134481	BP regulation of cell cycle phase transition
GO:0016410	0.00543506	0.99852	8	145	N-acyltransferase activity	MF	0.134962	MF N-acyltransferase activity
GO:0000779	0.00553227	0.999865	2	5	condensed chromosome, centromeric region	CC	0.137046	CC condensed chromosome, centromeric region
GO:0003690	0.00563502	0.997537	17	293	double-stranded DNA binding	MF	0.139258	MF double-stranded DNA binding
GO:2001252	0.00578784	0.998416	8	117	positive regulation of chromosome organization	BP	0.142693	BP positive regulation of chromosome organization
GO:0060249	0.0059348	0.998748	6	72	anatomical structure homeostasis	BP	0.145968	BP anatomical structure homeostasis
GO:0046434	0.00606113	0.999248	4	23	organophosphate catabolic process	BP	0.148721	BP organophosphate catabolic process
GO:0070531	0.00609497	0.999865	2	4	BRCA1-A complex	CC	0.149197	CC BRCA1-A complex
GO:0032196	0.00615846	0.998912	5	75	transposition	BP	0.150395	BP transposition
GO:0071897	0.00618746	0.998681	6	75	DNA biosynthetic process	BP	0.150746	BP DNA biosynthetic process
GO:0009558	0.00640686	0.999832	2	5	embryo sac cellularization	BP	0.155724	BP embryo sac cellularization
GO:0031062	0.00656418	0.99859	6	67	positive regulation of histone methylation	BP	0.159174	BP positive regulation of histone methylation
GO:0004729	0.00660225	0.999824	2	5	oxygen-dependent protoporphyrinogen oxidase activity	MF	0.159349	MF oxygen-dependent protoporphyrinogen oxidase activity
GO:0070818	0.00660225	0.999824	2	5	protoporphyrinogen oxidase activity	MF	0.159349	MF protoporphyrinogen oxidase activity
GO:0043086	0.00667801	0.998565	6	63	negative regulation of catalytic activity	BP	0.160801	BP negative regulation of catalytic activity
GO:0007052	0.00684928	0.998804	5	38	mitotic spindle organization	BP	0.16416	BP mitotic spindle organization
GO:1902850	0.00684928	0.998804	5	38	microtubule cytoskeleton organization involved in mitosis	BP	0.16416	BP microtubule cytoskeleton organization involved in mitosis
GO:0005199	0.00700658	0.999104	4	21	structural constituent of cell wall	MF	0.167542	MF structural constituent of cell wall
GO:0000781	0.00718038	0.998427	6	69	chromosome, telomeric region	CC	0.171301	CC chromosome, telomeric region
GO:0008168	0.00742481	0.996036	26	513	methyltransferase activity	MF	0.176724	MF methyltransferase activity
GO:0009129	0.00759667	0.998999	4	22	pyrimidine nucleoside monophosphate metabolic process	BP	0.179985	BP pyrimidine nucleoside monophosphate metabolic process
GO:0009130	0.00759667	0.998999	4	22	pyrimidine nucleoside monophosphate biosynthetic process	BP	0.179985	BP pyrimidine nucleoside monophosphate biosynthetic process
GO:0000727	0.0081174	0.999759	2	5	double-strand break repair via break-induced replication	BP	0.191883	BP double-strand break repair via break-induced replication
GO:0045814	0.00867865	0.997708	7	107	negative regulation of gene expression, epigenetic	BP	0.204608	BP negative regulation of gene expression, epigenetic
GO:0009856	0.00869534	0.999768	2	4	pollination	BP	0.204608	BP pollination
GO:0045171	0.00881918	0.999686	2	7	intercellular bridge	CC	0.20705	CC intercellular bridge
GO:0043966	0.00910175	0.997872	6	104	histone H3 acetylation	BP	0.2132	BP histone H3 acetylation
GO:0055047	0.0091933	0.999134	3	22	generative cell mitosis	BP	0.214372	BP generative cell mitosis
GO:0140014	0.0091933	0.999134	3	22	mitotic nuclear division	BP	0.214372	BP mitotic nuclear division
GO:0016747	0.00941295	0.995444	19	356	transferase activity, transferring acyl groups other than amino-acyl groups	MF	0.21879	MF transferase activity, transferring acyl groups other than amino-acyl groups
GO:0009926	0.00942514	0.997188	8	131	auxin polar transport	BP	0.21879	BP auxin polar transport
GO:0009640	0.00955838	0.997781	6	65	photomorphogenesis	BP	0.221386	BP photomorphogenesis
GO:0030491	0.00989574	0.999718	2	4	heteroduplex formation	BP	0.228687	BP heteroduplex formation
GO:0008156	0.0101596	0.998468	4	38	negative regulation of DNA replication	BP	0.23426	BP negative regulation of DNA replication
GO:1901990	0.0105094	0.996795	8	148	regulation of mitotic cell cycle phase transition	BP	0.241786	BP regulation of mitotic cell cycle phase transition
GO:0009958	0.0105495	0.997464	6	92	positive gravitropism	BP	0.242171	BP positive gravitropism
GO:0043543	0.0106448	0.996206	10	229	protein acylation	BP	0.243814	BP protein acylation
GO:0036003	0.0108361	0.998993	3	13	positive regulation of transcription from RNA polymerase II promoter in response to stress	BP	0.246991	BP positive regulation of transcription from RNA polymerase II promoter in response to stress
GO:0061408	0.0108361	0.998993	3	13	positive regulation of transcription from RNA polymerase II promoter in response to heat stress	BP	0.246991	BP positive regulation of transcription from RNA polymerase II promoter in response to heat stress
GO:0010075	0.0108552	0.997403	6	69	regulation of meristem growth	BP	0.246991	BP regulation of meristem growth
GO:0048285	0.0109195	0.997014	7	83	organelle fission	BP	0.247909	BP organelle fission
GO:0090729	0.0109462	0.998942	3	16	toxin activity	MF	0.24797	MF toxin activity
GO:0019901	0.0110463	0.995841	11	174	protein kinase binding	MF	0.249541	MF protein kinase binding
GO:0031056	0.0110639	0.996615	8	119	regulation of histone modification	BP	0.249541	BP regulation of histone modification
GO:0048646	0.011292	0.995119	14	327	anatomical structure formation involved in morphogenesis	BP	0.254132	BP anatomical structure formation involved in morphogenesis
GO:0044843	0.0113491	0.9989	3	15	cell cycle G1/S phase transition	BP	0.254861	BP cell cycle G1/S phase transition
GO:0016458	0.0113806	0.994139	21	575	gene silencing	BP	0.255008	BP gene silencing
GO:0045165	0.011405	0.999594	2	5	cell fate commitment	BP	0.255008	BP cell fate commitment
GO:0005536	0.0115797	0.998266	4	23	glucose binding	MF	0.258356	MF glucose binding
GO:0009574	0.0116878	0.998148	4	44	preprophase band	CC	0.260204	CC preprophase band
GO:0045740	0.0123524	0.998778	3	14	positive regulation of DNA replication	BP	0.274409	BP positive regulation of DNA replication
GO:1902183	0.0124805	0.997975	4	48	regulation of shoot apical meristem development	BP	0.27666	BP regulation of shoot apical meristem development
GO:0044818	0.0125907	0.998675	3	21	mitotic G2/M transition checkpoint	BP	0.278505	BP mitotic G2/M transition checkpoint
GO:0000722	0.0128744	0.999512	2	5	telomere maintenance via recombination	BP	0.284173	BP telomere maintenance via recombination
GO:2000105	0.0135452	0.999427	2	6	positive regulation of DNA-dependent DNA replication	BP	0.29834	BP positive regulation of DNA-dependent DNA replication
GO:1901976	0.0140175	0.999444	2	5	regulation of cell cycle checkpoint	BP	0.307433	BP regulation of cell cycle checkpoint
GO:2000001	0.0140175	0.999444	2	5	regulation of DNA damage checkpoint	BP	0.307433	BP regulation of DNA damage checkpoint
GO:0051570	0.0142637	0.99694	5	58	regulation of histone H3-K9 methylation	BP	0.311221	BP regulation of histone H3-K9 methylation
GO:0018230	0.0142806	0.998477	3	16	peptidyl-L-cysteine S-palmitoylation	BP	0.311221	BP peptidyl-L-cysteine S-palmitoylation
GO:0018231	0.0142806	0.998477	3	16	peptidyl-S-diacylglycerol-L-cysteine biosynthetic process from peptidyl-cysteine	BP	0.311221	BP peptidyl-S-diacylglycerol-L-cysteine biosynthetic process from peptidyl-cysteine
GO:0000226	0.0145059	0.993336	15	326	microtubule cytoskeleton organization	BP	0.314903	BP microtubule cytoskeleton organization
GO:0048443	0.0145105	0.996246	6	107	stamen development	BP	0.314903	BP stamen development
GO:0009924	0.0146346	0.997594	4	29	octadecanal decarbonylase activity	MF	0.315606	MF octadecanal decarbonylase activity
GO:0071771	0.0146346	0.997594	4	29	aldehyde decarbonylase activity	MF	0.315606	MF aldehyde decarbonylase activity
GO:1990465	0.0146346	0.997594	4	29	aldehyde oxygenase (deformylating) activity	MF	0.315606	MF aldehyde oxygenase (deformylating) activity
GO:0010948	0.0147022	0.995674	7	137	negative regulation of cell cycle process	BP	0.316313	BP negative regulation of cell cycle process
GO:0055065	0.0147286	0.993696	13	207	metal ion homeostasis	BP	0.316313	BP metal ion homeostasis
GO:0098505	0.0151667	0.999373	2	5	G-rich strand telomeric DNA binding	MF	0.325045	MF G-rich strand telomeric DNA binding
GO:0006312	0.0152622	0.999312	2	6	mitotic recombination	BP	0.326416	BP mitotic recombination
GO:0007051	0.0161616	0.995182	7	111	spindle organization	BP	0.344937	BP spindle organization
GO:0006298	0.0161988	0.997232	4	32	mismatch repair	BP	0.345017	BP mismatch repair
GO:0030246	0.0165285	0.99058	26	482	carbohydrate binding	MF	0.351316	MF carbohydrate binding
GO:0016741	0.017316	0.990077	26	543	transferase activity, transferring one-carbon groups	MF	0.367299	MF transferase activity, transferring one-carbon groups
GO:0010972	0.0178973	0.997824	3	24	negative regulation of G2/M transition of mitotic cell cycle	BP	0.378851	BP negative regulation of G2/M transition of mitotic cell cycle
GO:0006272	0.0188265	0.997621	3	31	leading strand elongation	BP	0.397705	BP leading strand elongation
GO:0048029	0.0189221	0.993699	8	86	monosaccharide binding	MF	0.39783	MF monosaccharide binding
GO:0008310	0.0189479	0.998797	2	21	single-stranded DNA 3'-5' exodeoxyribonuclease activity	MF	0.39783	MF single-stranded DNA 3'-5' exodeoxyribonuclease activity
GO:0010086	0.0189479	0.998797	2	21	embryonic root morphogenesis	BP	0.39783	BP embryonic root morphogenesis
GO:0031012	0.0192011	0.999022	2	6	extracellular matrix	CC	0.402327	CC extracellular matrix
GO:0007155	0.0194511	0.995521	5	50	cell adhesion	BP	0.40674	BP cell adhesion
GO:0033044	0.0198216	0.990278	16	386	regulation of chromosome organization	BP	0.41365	BP regulation of chromosome organization
GO:0006310	0.0199441	0.991371	12	334	DNA recombination	BP	0.415368	BP DNA recombination
GO:0003684	0.0205328	0.99363	7	87	damaged DNA binding	MF	0.426768	MF damaged DNA binding
GO:0032147	0.0207848	0.996126	4	38	activation of protein kinase activity	BP	0.431139	BP activation of protein kinase activity
GO:0031298	0.0211548	0.998677	2	11	replication fork protection complex	CC	0.437934	CC replication fork protection complex
GO:0098588	0.0212253	0.983866	94	2433	bounding membrane of organelle	CC	0.438516	CC bounding membrane of organelle
GO:0036064	0.0216729	0.998677	2	9	ciliary basal body	CC	0.446869	CC ciliary basal body
GO:2000280	0.0217162	0.991878	9	185	regulation of root development	BP	0.446869	BP regulation of root development
GO:0010032	0.0220481	0.998642	2	9	meiotic chromosome condensation	BP	0.452798	BP meiotic chromosome condensation
GO:0022610	0.0221151	0.994727	5	52	biological adhesion	BP	0.453272	BP biological adhesion
GO:0004620	0.0224553	0.9937	6	68	phospholipase activity	MF	0.457185	MF phospholipase activity
GO:0048528	0.0224719	0.993687	6	70	post-embryonic root development	BP	0.457185	BP post-embryonic root development
GO:0045833	0.0224831	0.998638	2	8	negative regulation of lipid metabolic process	BP	0.457185	BP negative regulation of lipid metabolic process
GO:0051055	0.0224831	0.998638	2	8	negative regulation of lipid biosynthetic process	BP	0.457185	BP negative regulation of lipid biosynthetic process
GO:0009360	0.0226881	0.998581	2	9	DNA polymerase III complex	CC	0.460448	CC DNA polymerase III complex
GO:1902750	0.0227697	0.996938	3	27	negative regulation of cell cycle G2/M phase transition	BP	0.461199	BP negative regulation of cell cycle G2/M phase transition
GO:0019706	0.0231583	0.996968	3	19	protein-cysteine S-palmitoyltransferase activity	MF	0.467237	MF protein-cysteine S-palmitoyltransferase activity
GO:0019707	0.0231583	0.996968	3	19	protein-cysteine S-acyltransferase activity	MF	0.467237	MF protein-cysteine S-acyltransferase activity
GO:0008297	0.0232173	0.998352	2	22	single-stranded DNA exodeoxyribonuclease activity	MF	0.467514	MF single-stranded DNA exodeoxyribonuclease activity
GO:0006287	0.0233526	0.998338	2	22	base-excision repair, gap-filling	BP	0.46788	BP base-excision repair, gap-filling
GO:0045004	0.0233526	0.998338	2	22	DNA replication proofreading	BP	0.46788	BP DNA replication proofreading
GO:0071479	0.0234166	0.99855	2	8	cellular response to ionizing radiation	BP	0.46788	BP cellular response to ionizing radiation
GO:0071480	0.0234166	0.99855	2	8	cellular response to gamma radiation	BP	0.46788	BP cellular response to gamma radiation
GO:0051336	0.0238024	0.991648	8	115	regulation of hydrolase activity	BP	0.473876	BP regulation of hydrolase activity
GO:0080188	0.0238085	0.993129	6	106	RNA-directed DNA methylation	BP	0.473876	BP RNA-directed DNA methylation
GO:0016762	0.0243866	0.991494	8	85	xyloglucan:xyloglucosyl transferase activity	MF	0.484448	MF xyloglucan:xyloglucosyl transferase activity
GO:0006271	0.0248594	0.996497	3	33	DNA strand elongation involved in DNA replication	BP	0.492894	BP DNA strand elongation involved in DNA replication
GO:0010218	0.0252061	0.991852	7	86	response to far red light	BP	0.49881	BP response to far red light
GO:0051130	0.0253972	0.987868	14	300	positive regulation of cellular component organization	BP	0.50163	BP positive regulation of cellular component organization
GO:0006950	0.0255419	0.978841	194	5980	response to stress	BP	0.503526	BP response to stress
GO:0018345	0.0258389	0.996472	3	19	protein palmitoylation	BP	0.508412	BP protein palmitoylation
GO:0032302	0.0261195	1	1	1	MutSbeta complex	CC	0.512603	CC MutSbeta complex
GO:0001658	0.0261512	0.999827	1	2	branching involved in ureteric bud morphogenesis	BP	0.512603	BP branching involved in ureteric bud morphogenesis
GO:0007275	0.0266807	0.982078	42	1359	multicellular organism development	BP	0.521992	BP multicellular organism development
GO:0009793	0.0268613	0.98546	19	478	embryo development ending in seed dormancy	BP	0.524532	BP embryo development ending in seed dormancy
GO:0061641	0.0281083	1	1	1	CENP-A containing chromatin organization	BP	0.547847	BP CENP-A containing chromatin organization
GO:0016409	0.0286319	0.995889	3	21	palmitoyltransferase activity	MF	0.557001	MF palmitoyltransferase activity
GO:0008810	0.0287732	0.992654	5	52	cellulase activity	MF	0.558698	MF cellulase activity
GO:0044547	0.0298985	1	1	1	DNA topoisomerase binding	MF	0.577292	MF DNA topoisomerase binding
GO:0072586	0.0298985	1	1	1	DNA topoisomerase (ATP-hydrolyzing) regulator activity	MF	0.577292	MF DNA topoisomerase (ATP-hydrolyzing) regulator activity
GO:0072587	0.0298985	1	1	1	DNA topoisomerase (ATP-hydrolyzing) activator activity	MF	0.577292	MF DNA topoisomerase (ATP-hydrolyzing) activator activity
GO:0022616	0.0309	0.99525	3	35	DNA strand elongation	BP	0.595516	BP DNA strand elongation
GO:0009790	0.0310211	0.98294	19	484	embryo development	BP	0.596738	BP embryo development
GO:0048657	0.0312315	1	1	1	anther wall tapetum cell differentiation	BP	0.599668	BP anther wall tapetum cell differentiation
GO:0048638	0.0320931	0.987175	9	174	regulation of developmental growth	BP	0.615069	BP regulation of developmental growth
GO:0045005	0.0323838	0.991233	5	121	DNA-dependent DNA replication maintenance of fidelity	BP	0.617854	BP DNA-dependent DNA replication maintenance of fidelity
GO:0006297	0.0327539	0.997188	2	24	nucleotide-excision repair, DNA gap filling	BP	0.617854	BP nucleotide-excision repair, DNA gap filling
GO:0000414	0.0328964	1	1	1	regulation of histone H3-K36 methylation	BP	0.617854	BP regulation of histone H3-K36 methylation
GO:0000416	0.0328964	1	1	1	positive regulation of histone H3-K36 methylation	BP	0.617854	BP positive regulation of histone H3-K36 methylation
GO:0001570	0.0328964	1	1	1	vasculogenesis	BP	0.617854	BP vasculogenesis
GO:0043542	0.0328964	1	1	1	endothelial cell migration	BP	0.617854	BP endothelial cell migration
GO:0044666	0.0328964	1	1	1	MLL3/4 complex	CC	0.617854	CC MLL3/4 complex
GO:0048302	0.0328964	1	1	1	regulation of isotype switching to IgG isotypes	BP	0.617854	BP regulation of isotype switching to IgG isotypes
GO:0048304	0.0328964	1	1	1	positive regulation of isotype switching to IgG isotypes	BP	0.617854	BP positive regulation of isotype switching to IgG isotypes
GO:0060717	0.0328964	1	1	1	chorion development	BP	0.617854	BP chorion development
GO:1903867	0.0328964	1	1	1	extraembryonic membrane development	BP	0.617854	BP extraembryonic membrane development
GO:0030245	0.0330649	0.991227	5	54	cellulose catabolic process	BP	0.619145	BP cellulose catabolic process
GO:0043878	0.033085	0.994976	3	21	glyceraldehyde-3-phosphate dehydrogenase (NAD+) (non-phosphorylating) activity	MF	0.619145	MF glyceraldehyde-3-phosphate dehydrogenase (NAD+) (non-phosphorylating) activity
GO:0016746	0.0341783	0.981041	19	401	transferase activity, transferring acyl groups	MF	0.638448	MF transferase activity, transferring acyl groups
GO:0051275	0.0350916	0.990533	5	55	beta-glucan catabolic process	BP	0.654224	BP beta-glucan catabolic process
GO:0008622	0.0351495	0.996874	2	23	epsilon DNA polymerase complex	CC	0.654224	CC epsilon DNA polymerase complex
GO:0031060	0.0352384	0.988892	6	100	regulation of histone methylation	BP	0.654699	BP regulation of histone methylation
GO:0009944	0.0354193	0.990223	5	100	polarity specification of adaxial/abaxial axis	BP	0.656878	BP polarity specification of adaxial/abaxial axis
GO:0007095	0.0364563	0.996839	2	14	mitotic G2 DNA damage checkpoint	BP	0.673692	BP mitotic G2 DNA damage checkpoint
GO:0031572	0.0364563	0.996839	2	14	G2 DNA damage checkpoint	BP	0.673692	BP G2 DNA damage checkpoint
GO:0008289	0.0372152	0.978215	22	433	lipid binding	MF	0.686488	MF lipid binding
GO:0044424	0.0374362	0.96664	744	22572	intracellular part	CC	0.689125	CC intracellular part
GO:0070544	0.037737	1	1	1	histone H3-K36 demethylation	BP	0.689125	BP histone H3-K36 demethylation
GO:0006475	0.0377584	0.986465	7	197	internal protein amino acid acetylation	BP	0.689125	BP internal protein amino acid acetylation
GO:0016573	0.0377584	0.986465	7	197	histone acetylation	BP	0.689125	BP histone acetylation
GO:0018393	0.0377584	0.986465	7	197	internal peptidyl-lysine acetylation	BP	0.689125	BP internal peptidyl-lysine acetylation
GO:0018394	0.0377584	0.986465	7	197	peptidyl-lysine acetylation	BP	0.689125	BP peptidyl-lysine acetylation
GO:0001708	0.0381366	0.993582	3	42	cell fate specification	BP	0.693605	BP cell fate specification
GO:0051054	0.0381382	0.989463	5	57	positive regulation of DNA metabolic process	BP	0.693605	BP positive regulation of DNA metabolic process
GO:0048856	0.0389222	0.970337	77	2601	anatomical structure development	BP	0.706618	BP anatomical structure development
GO:0008296	0.0389938	0.996322	2	24	3'-5'-exodeoxyribonuclease activity	MF	0.706677	MF 3'-5'-exodeoxyribonuclease activity
GO:0009411	0.0397605	0.984555	8	136	response to UV	BP	0.7155	BP response to UV
GO:0019217	0.0406009	0.996448	2	10	regulation of fatty acid metabolic process	BP	0.7155	BP regulation of fatty acid metabolic process
GO:0042304	0.0406009	0.996448	2	10	regulation of fatty acid biosynthetic process	BP	0.7155	BP regulation of fatty acid biosynthetic process
GO:0001941	0.0409352	1	1	1	postsynaptic membrane organization	BP	0.7155	BP postsynaptic membrane organization
GO:0004771	0.0409352	1	1	1	sterol esterase activity	MF	0.7155	MF sterol esterase activity
GO:0006707	0.0409352	1	1	1	cholesterol catabolic process	BP	0.7155	BP cholesterol catabolic process
GO:0007158	0.0409352	1	1	1	neuron cell-cell adhesion	BP	0.7155	BP neuron cell-cell adhesion
GO:0007589	0.0409352	1	1	1	body fluid secretion	BP	0.7155	BP body fluid secretion
GO:0016337	0.0409352	1	1	1	NA	NA	0.7155	none
GO:0018350	0.0409352	1	1	1	protein esterification	BP	0.7155	BP protein esterification
GO:0030157	0.0409352	1	1	1	pancreatic juice secretion	BP	0.7155	BP pancreatic juice secretion
GO:0032941	0.0409352	1	1	1	secretion by tissue	BP	0.7155	BP secretion by tissue
GO:0042043	0.0409352	1	1	1	neurexin family protein binding	MF	0.7155	MF neurexin family protein binding
GO:0044240	0.0409352	1	1	1	NA	NA	0.7155	none
GO:0044241	0.0409352	1	1	1	lipid digestion	BP	0.7155	BP lipid digestion
GO:0044258	0.0409352	1	1	1	intestinal lipid catabolic process	BP	0.7155	BP intestinal lipid catabolic process
GO:0048488	0.0409352	1	1	1	synaptic vesicle endocytosis	BP	0.7155	BP synaptic vesicle endocytosis
GO:0097090	0.0409352	1	1	1	presynaptic membrane organization	BP	0.7155	BP presynaptic membrane organization
GO:0097104	0.0409352	1	1	1	postsynaptic membrane assembly	BP	0.7155	BP postsynaptic membrane assembly
GO:0097105	0.0409352	1	1	1	presynaptic membrane assembly	BP	0.7155	BP presynaptic membrane assembly
GO:0098602	0.0409352	1	1	1	NA	NA	0.7155	none
GO:0045144	0.0415472	1	1	1	meiotic sister chromatid segregation	BP	0.72389	BP meiotic sister chromatid segregation
GO:0010264	0.0416254	0.996248	2	11	myo-inositol hexakisphosphate biosynthetic process	BP	0.72389	BP myo-inositol hexakisphosphate biosynthetic process
GO:0033517	0.0416254	0.996248	2	11	myo-inositol hexakisphosphate metabolic process	BP	0.72389	BP myo-inositol hexakisphosphate metabolic process
GO:0051053	0.0423424	0.986119	6	87	negative regulation of DNA metabolic process	BP	0.735121	BP negative regulation of DNA metabolic process
GO:0051512	0.0424228	0.996136	2	11	positive regulation of unidimensional cell growth	BP	0.735281	BP positive regulation of unidimensional cell growth
GO:0010226	0.0425138	1	1	1	response to lithium ion	BP	0.735624	BP response to lithium ion
GO:0046976	0.0427558	1	1	1	histone methyltransferase activity (H3-K27 specific)	MF	0.738575	MF histone methyltransferase activity (H3-K27 specific)
GO:0032270	0.0433385	0.978429	13	252	positive regulation of cellular protein metabolic process	BP	0.74739	BP positive regulation of cellular protein metabolic process
GO:0048437	0.0447774	0.984976	6	129	floral organ development	BP	0.770917	BP floral organ development
GO:0044782	0.0450137	0.995832	2	10	cilium organization	BP	0.772412	BP cilium organization
GO:0060271	0.0450137	0.995832	2	10	cilium assembly	BP	0.772412	BP cilium assembly
GO:0007140	0.0454808	0.995765	2	10	male meiotic nuclear division	BP	0.779133	BP male meiotic nuclear division
GO:0031225	0.0459388	0.975171	16	265	anchored component of membrane	CC	0.779937	CC anchored component of membrane
GO:0002637	0.0475499	0.999421	1	2	regulation of immunoglobulin production	BP	0.779937	BP regulation of immunoglobulin production
GO:0002639	0.0475499	0.999421	1	2	positive regulation of immunoglobulin production	BP	0.779937	BP positive regulation of immunoglobulin production
GO:0002694	0.0475499	0.999421	1	2	regulation of leukocyte activation	BP	0.779937	BP regulation of leukocyte activation
GO:0002696	0.0475499	0.999421	1	2	positive regulation of leukocyte activation	BP	0.779937	BP positive regulation of leukocyte activation
GO:0002699	0.0475499	0.999421	1	2	positive regulation of immune effector process	BP	0.779937	BP positive regulation of immune effector process
GO:0002700	0.0475499	0.999421	1	2	regulation of production of molecular mediator of immune response	BP	0.779937	BP regulation of production of molecular mediator of immune response
GO:0002702	0.0475499	0.999421	1	2	positive regulation of production of molecular mediator of immune response	BP	0.779937	BP positive regulation of production of molecular mediator of immune response
GO:0002703	0.0475499	0.999421	1	2	regulation of leukocyte mediated immunity	BP	0.779937	BP regulation of leukocyte mediated immunity
GO:0002705	0.0475499	0.999421	1	2	positive regulation of leukocyte mediated immunity	BP	0.779937	BP positive regulation of leukocyte mediated immunity
GO:0002706	0.0475499	0.999421	1	2	regulation of lymphocyte mediated immunity	BP	0.779937	BP regulation of lymphocyte mediated immunity
GO:0002708	0.0475499	0.999421	1	2	positive regulation of lymphocyte mediated immunity	BP	0.779937	BP positive regulation of lymphocyte mediated immunity
GO:0002712	0.0475499	0.999421	1	2	regulation of B cell mediated immunity	BP	0.779937	BP regulation of B cell mediated immunity
GO:0002714	0.0475499	0.999421	1	2	positive regulation of B cell mediated immunity	BP	0.779937	BP positive regulation of B cell mediated immunity
GO:0002821	0.0475499	0.999421	1	2	positive regulation of adaptive immune response	BP	0.779937	BP positive regulation of adaptive immune response
GO:0002824	0.0475499	0.999421	1	2	positive regulation of adaptive immune response based on somatic recombination of immune receptors built from immunoglobulin superfamily domains	BP	0.779937	BP positive regulation of adaptive immune response based on somatic recombination of immune receptors built from immunoglobulin superfamily domains
GO:0002889	0.0475499	0.999421	1	2	regulation of immunoglobulin mediated immune response	BP	0.779937	BP regulation of immunoglobulin mediated immune response
GO:0002891	0.0475499	0.999421	1	2	positive regulation of immunoglobulin mediated immune response	BP	0.779937	BP positive regulation of immunoglobulin mediated immune response
GO:0045191	0.0475499	0.999421	1	2	regulation of isotype switching	BP	0.779937	BP regulation of isotype switching
GO:0045830	0.0475499	0.999421	1	2	positive regulation of isotype switching	BP	0.779937	BP positive regulation of isotype switching
GO:0050864	0.0475499	0.999421	1	2	regulation of B cell activation	BP	0.779937	BP regulation of B cell activation
GO:0050865	0.0475499	0.999421	1	2	regulation of cell activation	BP	0.779937	BP regulation of cell activation
GO:0050867	0.0475499	0.999421	1	2	positive regulation of cell activation	BP	0.779937	BP positive regulation of cell activation
GO:0050871	0.0475499	0.999421	1	2	positive regulation of B cell activation	BP	0.779937	BP positive regulation of B cell activation
GO:0051249	0.0475499	0.999421	1	2	regulation of lymphocyte activation	BP	0.779937	BP regulation of lymphocyte activation
GO:0051251	0.0475499	0.999421	1	2	positive regulation of lymphocyte activation	BP	0.779937	BP positive regulation of lymphocyte activation
GO:0006974	0.0475664	0.97031	25	784	cellular response to DNA damage stimulus	BP	0.779937	BP cellular response to DNA damage stimulus
GO:0065001	0.0476738	0.985734	5	105	specification of axis polarity	BP	0.780459	BP specification of axis polarity
GO:0042221	0.0479021	0.961391	114	3013	response to chemical	BP	0.782958	BP response to chemical
GO:0051304	0.0486231	0.994873	2	21	chromosome separation	BP	0.793487	BP chromosome separation
GO:0040029	0.0487464	0.97386	15	425	regulation of gene expression, epigenetic	BP	0.794243	BP regulation of gene expression, epigenetic
