# Supplementary material for: Full-length transcriptome sequences of Agropyron cristatum facilitate the prediction of putative genes for thousand-grain weight in a wheat-A. cristatum translocation line
Source: BMC Genomics. 2019 Dec 27;20:1025. doi: 10.1186/s12864-019-6416-4 (PMC6935218; doi:10.1186/s12864-019-6416-4)
Supplement: Supplementary file 7 — Additional file 7: Table S7. GO enrichment analysis for novel transcripts. [file 12864_2019_6416_MOESM7_ESM.xlsx]

## Sheet: Sheet1
Table S7 GO enrichment analysis for novel transcripts.
category	over_represented_pvalue	under_represented_pvalue	numDEInCat	numInCat	term	ontology	over_represented_FDR	go_term
GO:0034061	1.1087e-126	1	176	282	DNA polymerase activity	MF	5.72644e-123	MF DNA polymerase activity
GO:0004519	2.8959e-108	1	202	425	endonuclease activity	MF	9.97156e-105	MF endonuclease activity
GO:0006310	3.18116e-97	1	168	334	DNA recombination	BP	8.0812e-94	BP DNA recombination
GO:0015074	3.91152e-97	1	109	138	DNA integration	BP	8.0812e-94	BP DNA integration
GO:0004523	1.44564e-91	1	109	146	RNA-DNA hybrid ribonuclease activity	MF	2.48891e-88	MF RNA-DNA hybrid ribonuclease activity
GO:0016779	1.92871e-85	1	226	638	nucleotidyltransferase activity	MF	2.84622e-82	MF nucleotidyltransferase activity
GO:0004518	1.54874e-78	1	205	592	nuclease activity	MF	1.99981e-75	MF nuclease activity
GO:0016893	5.24308e-76	1	122	229	endonuclease activity, active with either ribo- or deoxyribonucleic acids and producing 5'-phosphomonoesters	MF	6.01789e-73	MF endonuclease activity, active with either ribo- or deoxyribonucleic acids and producing 5'-phosphomonoesters
GO:0016891	2.71955e-69	1	111	208	endoribonuclease activity, producing 5'-phosphomonoesters	MF	2.80929e-66	MF endoribonuclease activity, producing 5'-phosphomonoesters
GO:0000943	2.37817e-68	1	74	91	retrotransposon nucleocapsid	CC	2.23332e-65	CC retrotransposon nucleocapsid
GO:0004521	3.78454e-57	1	111	245	endoribonuclease activity	MF	3.25785e-54	MF endoribonuclease activity
GO:0004190	7.96288e-56	1	111	237	aspartic-type endopeptidase activity	MF	5.87547e-53	MF aspartic-type endopeptidase activity
GO:0070001	7.96288e-56	1	111	237	aspartic-type peptidase activity	MF	5.87547e-53	MF aspartic-type peptidase activity
GO:0004540	2.66227e-50	1	111	273	ribonuclease activity	MF	1.83342e-47	MF ribonuclease activity
GO:0032196	1.81884e-46	1	55	75	transposition	BP	1.17429e-43	BP transposition
GO:0032197	2.05755e-40	1	48	66	transposition, RNA-mediated	BP	1.25027e-37	BP transposition, RNA-mediated
GO:0003887	3.22749e-31	1	56	122	DNA-directed DNA polymerase activity	MF	1.85222e-28	MF DNA-directed DNA polymerase activity
GO:0016788	2.87206e-25	1	218	1225	hydrolase activity, acting on ester bonds	MF	1.56149e-22	MF hydrolase activity, acting on ester bonds
GO:0006278	1.86271e-22	1	31	50	RNA-dependent DNA biosynthetic process	BP	9.6209e-20	BP RNA-dependent DNA biosynthetic process
GO:0071897	1.44322e-19	1	35	75	DNA biosynthetic process	BP	7.09926e-17	BP DNA biosynthetic process
GO:0016772	3.83632e-19	1	319	2415	transferase activity, transferring phosphorus-containing groups	MF	1.80133e-16	MF transferase activity, transferring phosphorus-containing groups
GO:0001171	1.59847e-18	1	20	26	reverse transcription	BP	6.35084e-16	BP reverse transcription
GO:0009036	1.59847e-18	1	20	26	type II site-specific deoxyribonuclease activity	MF	6.35084e-16	MF type II site-specific deoxyribonuclease activity
GO:0015666	1.59847e-18	1	20	26	restriction endodeoxyribonuclease activity	MF	6.35084e-16	MF restriction endodeoxyribonuclease activity
GO:0032199	1.59847e-18	1	20	26	reverse transcription involved in RNA-mediated transposition	BP	6.35084e-16	BP reverse transcription involved in RNA-mediated transposition
GO:0043531	7.01385e-18	1	165	1146	ADP binding	MF	2.68345e-15	MF ADP binding
GO:0016888	4.47544e-16	1	20	31	endodeoxyribonuclease activity, producing 5'-phosphomonoesters	MF	1.65112e-13	MF endodeoxyribonuclease activity, producing 5'-phosphomonoesters
GO:0006259	4.93946e-16	1	210	1540	DNA metabolic process	BP	1.75947e-13	BP DNA metabolic process
GO:0000723	3.35819e-13	1	24	55	telomere maintenance	BP	1.11904e-10	BP telomere maintenance
GO:0032200	3.35819e-13	1	24	55	telomere organization	BP	1.11904e-10	BP telomere organization
GO:0004175	5.31979e-13	1	120	687	endopeptidase activity	MF	1.7173e-10	MF endopeptidase activity
GO:0042773	6.08428e-12	1	19	34	ATP synthesis coupled electron transport	BP	1.90456e-09	BP ATP synthesis coupled electron transport
GO:0060249	2.69884e-10	1	24	72	anatomical structure homeostasis	BP	8.1997e-08	BP anatomical structure homeostasis
GO:0009626	3.46371e-09	1	58	345	plant-type hypersensitive response	BP	1.02229e-06	BP plant-type hypersensitive response
GO:0034050	4.36754e-09	1	58	346	host programmed cell death induced by symbiont	BP	1.25324e-06	BP host programmed cell death induced by symbiont
GO:0070011	2.11734e-08	1	130	908	peptidase activity, acting on L-amino acid peptides	MF	5.91137e-06	MF peptidase activity, acting on L-amino acid peptides
GO:0004520	7.70627e-08	1	20	58	endodeoxyribonuclease activity	MF	2.09489e-05	MF endodeoxyribonuclease activity
GO:0008233	8.96551e-08	1	132	940	peptidase activity	MF	2.37471e-05	MF peptidase activity
GO:0042162	1.53334e-07	1	16	45	telomeric DNA binding	MF	3.95986e-05	MF telomeric DNA binding
GO:0012501	2.88879e-07	1	66	454	programmed cell death	BP	7.27835e-05	BP programmed cell death
GO:0000287	3.00698e-07	1	53	260	magnesium ion binding	MF	7.39573e-05	MF magnesium ion binding
GO:0008137	3.82561e-07	1	23	69	NADH dehydrogenase (ubiquinone) activity	MF	8.98148e-05	MF NADH dehydrogenase (ubiquinone) activity
GO:0050136	3.82561e-07	1	23	69	NADH dehydrogenase (quinone) activity	MF	8.98148e-05	MF NADH dehydrogenase (quinone) activity
GO:0003899	4.10029e-07	1	46	242	DNA-directed 5'-3' RNA polymerase activity	MF	9.41245e-05	MF DNA-directed 5'-3' RNA polymerase activity
GO:0016984	4.38419e-07	1	36	117	ribulose-bisphosphate carboxylase activity	MF	9.84537e-05	MF ribulose-bisphosphate carboxylase activity
GO:0034062	4.64422e-07	1	47	252	5'-3' RNA polymerase activity	MF	9.99474e-05	MF 5'-3' RNA polymerase activity
GO:0097747	4.64422e-07	1	47	252	RNA polymerase activity	MF	9.99474e-05	MF RNA polymerase activity
GO:0000784	1.61381e-06	1	13	38	nuclear chromosome, telomeric region	CC	0.000340218	CC nuclear chromosome, telomeric region
GO:0008219	2.72264e-06	0.999999	67	483	cell death	BP	0.000562497	BP cell death
GO:0005662	2.85209e-06	1	10	21	DNA replication factor A complex	CC	0.000577687	CC DNA replication factor A complex
GO:0007004	4.51945e-06	1	10	22	telomere maintenance via telomerase	BP	0.000880867	BP telomere maintenance via telomerase
GO:0010833	4.51945e-06	1	10	22	telomere maintenance via telomere lengthening	BP	0.000880867	BP telomere maintenance via telomere lengthening
GO:0009870	5.31502e-06	0.999998	36	225	defense response signaling pathway, resistance gene-dependent	BP	0.00101674	BP defense response signaling pathway, resistance gene-dependent
GO:0004536	5.62382e-06	0.999999	21	85	deoxyribonuclease activity	MF	0.00105626	MF deoxyribonuclease activity
GO:0016655	6.32817e-06	0.999998	27	98	oxidoreductase activity, acting on NAD(P)H, quinone or similar compound as acceptor	MF	0.00116732	MF oxidoreductase activity, acting on NAD(P)H, quinone or similar compound as acceptor
GO:0030260	9.26464e-06	1	7	12	entry into host cell	BP	0.00156891	BP entry into host cell
GO:0044409	9.26464e-06	1	7	12	entry into host	BP	0.00156891	BP entry into host
GO:0046718	9.26464e-06	1	7	12	viral entry into host cell	BP	0.00156891	BP viral entry into host cell
GO:0051806	9.26464e-06	1	7	12	entry into cell of other organism involved in symbiotic interaction	BP	0.00156891	BP entry into cell of other organism involved in symbiotic interaction
GO:0051828	9.26464e-06	1	7	12	entry into other organism involved in symbiotic interaction	BP	0.00156891	BP entry into other organism involved in symbiotic interaction
GO:0000002	1.08767e-05	0.999999	7	12	mitochondrial genome maintenance	BP	0.0018122	BP mitochondrial genome maintenance
GO:0043047	1.91215e-05	0.999998	10	25	single-stranded telomeric DNA binding	MF	0.00308633	MF single-stranded telomeric DNA binding
GO:0098847	1.91215e-05	0.999998	10	25	sequence-specific single stranded DNA binding	MF	0.00308633	MF sequence-specific single stranded DNA binding
GO:0060548	2.55032e-05	0.999989	40	259	negative regulation of cell death	BP	0.00405305	BP negative regulation of cell death
GO:0016045	3.33157e-05	0.999996	9	25	detection of bacterium	BP	0.00513659	BP detection of bacterium
GO:0098543	3.33157e-05	0.999996	9	25	detection of other organism	BP	0.00513659	BP detection of other organism
GO:0051880	3.39392e-05	0.999999	5	7	G-quadruplex DNA binding	MF	0.00515577	MF G-quadruplex DNA binding
GO:0032392	4.00775e-05	0.99999	17	72	DNA geometric change	BP	0.0059143	BP DNA geometric change
GO:0032508	4.00775e-05	0.99999	17	72	DNA duplex unwinding	BP	0.0059143	BP DNA duplex unwinding
GO:0009853	4.62826e-05	0.999979	44	191	photorespiration	BP	0.00673379	BP photorespiration
GO:0009595	4.77324e-05	0.999994	9	26	detection of biotic stimulus	BP	0.00675446	BP detection of biotic stimulus
GO:0098581	4.77324e-05	0.999994	9	26	detection of external biotic stimulus	BP	0.00675446	BP detection of external biotic stimulus
GO:0002253	4.87592e-05	0.999978	41	286	activation of immune response	BP	0.00680652	BP activation of immune response
GO:0019043	6.67603e-05	0.999998	5	7	establishment of viral latency	BP	0.00895628	BP establishment of viral latency
GO:0044826	6.67603e-05	0.999998	5	7	viral genome integration into host DNA	BP	0.00895628	BP viral genome integration into host DNA
GO:0075713	6.67603e-05	0.999998	5	7	establishment of integrated proviral latency	BP	0.00895628	BP establishment of integrated proviral latency
GO:0003954	7.10394e-05	0.999976	23	92	NADH dehydrogenase activity	MF	0.00940816	MF NADH dehydrogenase activity
GO:0045263	7.61591e-05	0.999981	16	56	proton-transporting ATP synthase complex, coupling factor F(o)	CC	0.00995852	CC proton-transporting ATP synthase complex, coupling factor F(o)
GO:0002218	8.28351e-05	0.999961	40	283	activation of innate immune response	BP	0.0106961	BP activation of innate immune response
GO:0019684	9.65943e-05	0.999988	9	18	photosynthesis, light reaction	BP	0.0123188	BP photosynthesis, light reaction
GO:0075732	0.000129368	0.999998	4	5	viral penetration into host nucleus	BP	0.0155392	BP viral penetration into host nucleus
GO:0075733	0.000129368	0.999998	4	5	intracellular transport of virus	BP	0.0155392	BP intracellular transport of virus
GO:1902581	0.000129368	0.999998	4	5	multi-organism cellular localization	BP	0.0155392	BP multi-organism cellular localization
GO:1902583	0.000129368	0.999998	4	5	multi-organism intracellular transport	BP	0.0155392	BP multi-organism intracellular transport
GO:1902594	0.000129368	0.999998	4	5	multi-organism nuclear import	BP	0.0155392	BP multi-organism nuclear import
GO:0032210	0.000187795	0.999991	5	9	regulation of telomere maintenance via telomerase	BP	0.022298	BP regulation of telomere maintenance via telomerase
GO:0006268	0.000246305	0.999954	10	34	DNA unwinding involved in DNA replication	BP	0.0289128	BP DNA unwinding involved in DNA replication
GO:0000781	0.000305639	0.999913	15	69	chromosome, telomeric region	CC	0.0354747	CC chromosome, telomeric region
GO:0032204	0.000449849	0.999941	7	21	regulation of telomere maintenance	BP	0.0516326	BP regulation of telomere maintenance
GO:0050778	0.00047076	0.999755	42	324	positive regulation of immune response	BP	0.053439	BP positive regulation of immune response
GO:1904356	0.000605003	0.999954	5	11	regulation of telomere maintenance via telomere lengthening	BP	0.0679313	BP regulation of telomere maintenance via telomere lengthening
GO:0048038	0.000637974	0.999809	15	57	quinone binding	MF	0.0708632	MF quinone binding
GO:0002684	0.000666348	0.999647	42	329	positive regulation of immune system process	BP	0.0732274	BP positive regulation of immune system process
GO:0009539	0.000745703	0.999894	8	16	photosystem II reaction center	CC	0.0808551	CC photosystem II reaction center
GO:0033177	0.000755879	0.999728	19	83	proton-transporting two-sector ATPase complex, proton-transporting domain	CC	0.0808551	CC proton-transporting two-sector ATPase complex, proton-transporting domain
GO:0032211	0.00075924	0.999966	4	7	negative regulation of telomere maintenance via telomerase	BP	0.0808551	BP negative regulation of telomere maintenance via telomerase
GO:0044217	0.000830517	0.999902	6	17	other organism part	CC	0.0875433	CC other organism part
GO:0045089	0.00122107	0.999341	40	319	positive regulation of innate immune response	BP	0.12741	BP positive regulation of innate immune response
GO:0017116	0.00136585	0.999974	3	4	single-stranded DNA-dependent ATP-dependent DNA helicase activity	MF	0.139695	MF single-stranded DNA-dependent ATP-dependent DNA helicase activity
GO:0020023	0.00136585	0.999974	3	4	kinetoplast	CC	0.139695	CC kinetoplast
GO:0010521	0.0014661	0.999911	4	8	telomerase inhibitor activity	MF	0.148478	MF telomerase inhibitor activity
GO:2001021	0.0016065	0.999968	3	4	negative regulation of response to DNA damage stimulus	BP	0.159675	BP negative regulation of response to DNA damage stimulus
GO:0022904	0.00160757	0.999274	26	122	respiratory electron transport chain	BP	0.159675	BP respiratory electron transport chain
GO:0019012	0.00242144	0.999944	3	4	virion	CC	0.234536	CC virion
GO:0032205	0.00242936	0.999818	4	9	negative regulation of telomere maintenance	BP	0.234536	BP negative regulation of telomere maintenance
GO:1904357	0.00242936	0.999818	4	9	negative regulation of telomere maintenance via telomere lengthening	BP	0.234536	BP negative regulation of telomere maintenance via telomere lengthening
GO:0044766	0.0027794	0.999678	5	13	multi-organism transport	BP	0.261011	BP multi-organism transport
GO:0046794	0.0027794	0.999678	5	13	transport of virus	BP	0.261011	BP transport of virus
GO:1902579	0.0027794	0.999678	5	13	multi-organism localization	BP	0.261011	BP multi-organism localization
GO:0046933	0.00284975	0.998808	20	92	proton-transporting ATP synthase activity, rotational mechanism	MF	0.265206	MF proton-transporting ATP synthase activity, rotational mechanism
GO:0043094	0.00302047	0.998249	45	248	cellular metabolic compound salvage	BP	0.278584	BP cellular metabolic compound salvage
GO:0043142	0.00323307	0.999879	3	5	single-stranded DNA-dependent ATPase activity	MF	0.295554	MF single-stranded DNA-dependent ATPase activity
GO:0033647	0.00339481	0.999871	3	5	host intracellular organelle	CC	0.302313	CC host intracellular organelle
GO:0033648	0.00339481	0.999871	3	5	host intracellular membrane-bounded organelle	CC	0.302313	CC host intracellular membrane-bounded organelle
GO:0042025	0.00339481	0.999871	3	5	host cell nucleus	CC	0.302313	CC host cell nucleus
GO:0004497	0.00407191	0.997618	43	264	monooxygenase activity	MF	0.359511	MF monooxygenase activity
GO:0090305	0.00476554	0.997674	24	171	nucleic acid phosphodiester bond hydrolysis	BP	0.402585	BP nucleic acid phosphodiester bond hydrolysis
GO:0001890	0.00506826	1	2	2	placenta development	BP	0.402585	BP placenta development
GO:0032239	0.00506826	1	2	2	regulation of nucleobase-containing compound transport	BP	0.402585	BP regulation of nucleobase-containing compound transport
GO:0032241	0.00506826	1	2	2	positive regulation of nucleobase-containing compound transport	BP	0.402585	BP positive regulation of nucleobase-containing compound transport
GO:0046831	0.00506826	1	2	2	regulation of RNA export from nucleus	BP	0.402585	BP regulation of RNA export from nucleus
GO:0046833	0.00506826	1	2	2	positive regulation of RNA export from nucleus	BP	0.402585	BP positive regulation of RNA export from nucleus
GO:0030007	0.00506826	1	2	2	cellular potassium ion homeostasis	BP	0.402585	BP cellular potassium ion homeostasis
GO:0010018	0.00506829	1	2	2	far-red light signaling pathway	BP	0.402585	BP far-red light signaling pathway
GO:0071490	0.00506829	1	2	2	cellular response to far red light	BP	0.402585	BP cellular response to far red light
GO:0033280	0.00510539	1	2	2	response to vitamin D	BP	0.402585	BP response to vitamin D
GO:0048102	0.00510539	1	2	2	autophagic cell death	BP	0.402585	BP autophagic cell death
GO:0097129	0.00510539	1	2	2	cyclin D2-CDK4 complex	CC	0.402585	CC cyclin D2-CDK4 complex
GO:1902229	0.00510539	1	2	2	regulation of intrinsic apoptotic signaling pathway in response to DNA damage	BP	0.402585	BP regulation of intrinsic apoptotic signaling pathway in response to DNA damage
GO:1902230	0.00510539	1	2	2	negative regulation of intrinsic apoptotic signaling pathway in response to DNA damage	BP	0.402585	BP negative regulation of intrinsic apoptotic signaling pathway in response to DNA damage
GO:0030430	0.00563841	0.999414	4	11	host cell cytoplasm	CC	0.441248	CC host cell cytoplasm
GO:2000279	0.00578185	0.999395	4	11	negative regulation of DNA biosynthetic process	BP	0.449072	BP negative regulation of DNA biosynthetic process
GO:2000278	0.00603766	0.999086	5	17	regulation of DNA biosynthetic process	BP	0.465441	BP regulation of DNA biosynthetic process
GO:0031349	0.0061944	0.996264	42	365	positive regulation of defense response	BP	0.473986	BP positive regulation of defense response
GO:0010941	0.00703642	0.995727	42	352	regulation of cell death	BP	0.534458	BP regulation of cell death
GO:0032543	0.00763671	0.998532	6	19	mitochondrial translation	BP	0.575819	BP mitochondrial translation
GO:0033646	0.0081869	0.999024	4	12	host intracellular part	CC	0.612831	CC host intracellular part
GO:0019253	0.00836567	0.995213	35	183	reductive pentose-phosphate cycle	BP	0.617267	BP reductive pentose-phosphate cycle
GO:0019685	0.00836567	0.995213	35	183	photosynthesis, dark reaction	BP	0.617267	BP photosynthesis, dark reaction
GO:0080187	0.00903318	1	2	2	floral organ senescence	BP	0.661792	BP floral organ senescence
GO:0004760	0.00934412	0.999642	3	4	serine-pyruvate transaminase activity	MF	0.670311	MF serine-pyruvate transaminase activity
GO:0019265	0.00934412	0.999642	3	4	glycine biosynthetic process, by transamination of glyoxylate	BP	0.670311	BP glycine biosynthetic process, by transamination of glyoxylate
GO:0050281	0.00934412	0.999642	3	4	serine-glyoxylate transaminase activity	MF	0.670311	MF serine-glyoxylate transaminase activity
GO:0006313	0.010151	0.999246	3	7	transposition, DNA-mediated	BP	0.723172	BP transposition, DNA-mediated
GO:0005199	0.0103733	0.997819	6	21	structural constituent of cell wall	MF	0.725285	MF structural constituent of cell wall
GO:0000322	0.0104264	0.997721	6	26	storage vacuole	CC	0.725285	CC storage vacuole
GO:0000326	0.0104264	0.997721	6	26	protein storage vacuole	CC	0.725285	CC protein storage vacuole
GO:0006754	0.0104615	0.994617	24	129	ATP biosynthetic process	BP	0.725285	BP ATP biosynthetic process
GO:0022900	0.0111179	0.992916	47	301	electron transport chain	BP	0.758682	BP electron transport chain
GO:0015985	0.0111636	0.994311	23	124	energy coupled proton transport, down electrochemical gradient	BP	0.758682	BP energy coupled proton transport, down electrochemical gradient
GO:0015986	0.0111636	0.994311	23	124	ATP synthesis coupled proton transport	BP	0.758682	BP ATP synthesis coupled proton transport
GO:0032845	0.0115252	0.997881	5	20	NA	NA	0.778136	none
GO:0050776	0.011962	0.992477	42	375	regulation of immune response	BP	0.802384	BP regulation of immune response
GO:0010726	0.0145119	0.999638	2	3	positive regulation of hydrogen peroxide metabolic process	BP	0.957485	BP positive regulation of hydrogen peroxide metabolic process
GO:0007605	0.0145523	0.999637	2	3	sensory perception of sound	BP	0.957485	BP sensory perception of sound
GO:0050954	0.0145523	0.999637	2	3	sensory perception of mechanical stimulus	BP	0.957485	BP sensory perception of mechanical stimulus
GO:0033643	0.0147019	0.997824	4	14	host cell part	CC	0.961204	CC host cell part
GO:0017015	0.0152963	0.999608	2	3	regulation of transforming growth factor beta receptor signaling pathway	BP	0.967677	BP regulation of transforming growth factor beta receptor signaling pathway
GO:0030512	0.0152963	0.999608	2	3	negative regulation of transforming growth factor beta receptor signaling pathway	BP	0.967677	BP negative regulation of transforming growth factor beta receptor signaling pathway
GO:0090288	0.0152963	0.999608	2	3	negative regulation of cellular response to growth factor stimulus	BP	0.967677	BP negative regulation of cellular response to growth factor stimulus
GO:1903844	0.0152963	0.999608	2	3	regulation of cellular response to transforming growth factor beta stimulus	BP	0.967677	BP regulation of cellular response to transforming growth factor beta stimulus
GO:1903845	0.0152963	0.999608	2	3	negative regulation of cellular response to transforming growth factor beta stimulus	BP	0.967677	BP negative regulation of cellular response to transforming growth factor beta stimulus
GO:0072425	0.0153629	0.999605	2	3	signal transduction involved in G2 DNA damage checkpoint	BP	0.967677	BP signal transduction involved in G2 DNA damage checkpoint
GO:0000314	0.0160987	0.997107	5	13	organellar small ribosomal subunit	CC	0.997998	CC organellar small ribosomal subunit
GO:0005763	0.0160987	0.997107	5	13	mitochondrial small ribosomal subunit	CC	0.997998	CC mitochondrial small ribosomal subunit
GO:0045088	0.0161341	0.989772	40	360	regulation of innate immune response	BP	0.997998	BP regulation of innate immune response
GO:0005719	0.0173052	0.999526	2	3	nuclear euchromatin	CC	1	CC nuclear euchromatin
GO:0009772	0.0194201	0.991383	14	85	photosynthetic electron transport in photosystem II	BP	1	BP photosynthetic electron transport in photosystem II
GO:0010017	0.0239026	0.999218	2	3	red or far-red light signaling pathway	BP	1	BP red or far-red light signaling pathway
GO:0071489	0.0239026	0.999218	2	3	cellular response to red or far red light	BP	1	BP cellular response to red or far red light
GO:0000724	0.0270783	0.988226	12	81	double-strand break repair via homologous recombination	BP	1	BP double-strand break repair via homologous recombination
GO:0000725	0.0270783	0.988226	12	81	recombinational repair	BP	1	BP recombinational repair
GO:0004616	0.0271086	0.997061	3	7	phosphogluconate dehydrogenase (decarboxylating) activity	MF	1	MF phosphogluconate dehydrogenase (decarboxylating) activity
GO:0019520	0.0271086	0.997061	3	7	aldonic acid metabolic process	BP	1	BP aldonic acid metabolic process
GO:0019521	0.0271086	0.997061	3	7	D-gluconate metabolic process	BP	1	BP D-gluconate metabolic process
GO:0045087	0.0274035	0.979622	76	780	innate immune response	BP	1	BP innate immune response
GO:1905613	0.0276009	0.998634	2	4	regulation of developmental vegetative growth	BP	1	BP regulation of developmental vegetative growth
GO:1905615	0.0276009	0.998634	2	4	positive regulation of developmental vegetative growth	BP	1	BP positive regulation of developmental vegetative growth
GO:0007600	0.0276969	0.998627	2	4	sensory perception	BP	1	BP sensory perception
GO:0010951	0.0276969	0.998627	2	4	negative regulation of endopeptidase activity	BP	1	BP negative regulation of endopeptidase activity
GO:0043154	0.0276969	0.998627	2	4	negative regulation of cysteine-type endopeptidase activity involved in apoptotic process	BP	1	BP negative regulation of cysteine-type endopeptidase activity involved in apoptotic process
GO:2000117	0.0276969	0.998627	2	4	negative regulation of cysteine-type endopeptidase activity	BP	1	BP negative regulation of cysteine-type endopeptidase activity
GO:0090101	0.0287783	0.998543	2	4	negative regulation of transmembrane receptor protein serine/threonine kinase signaling pathway	BP	1	BP negative regulation of transmembrane receptor protein serine/threonine kinase signaling pathway
GO:0045838	0.0290984	0.998518	2	4	positive regulation of membrane potential	BP	1	BP positive regulation of membrane potential
GO:0006955	0.0299997	0.977588	76	783	immune response	BP	1	BP immune response
GO:0006351	0.0310939	0.978731	46	421	transcription, DNA-templated	BP	1	BP transcription, DNA-templated
GO:0097659	0.0310939	0.978731	46	421	nucleic acid-templated transcription	BP	1	BP nucleic acid-templated transcription
GO:0004821	0.031175	0.996426	3	7	histidine-tRNA ligase activity	MF	1	MF histidine-tRNA ligase activity
GO:0006427	0.031175	0.996426	3	7	histidyl-tRNA aminoacylation	BP	1	BP histidyl-tRNA aminoacylation
GO:0045156	0.0336729	0.983872	14	89	electron transporter, transferring electrons within the cyclic electron transport pathway of photosynthesis activity	MF	1	MF electron transporter, transferring electrons within the cyclic electron transport pathway of photosynthesis activity
GO:0050750	0.0386124	0.994362	3	11	low-density lipoprotein particle receptor binding	MF	1	MF low-density lipoprotein particle receptor binding
GO:0070325	0.0386124	0.994362	3	11	lipoprotein particle receptor binding	MF	1	MF lipoprotein particle receptor binding
GO:0019843	0.0392778	0.970986	68	444	rRNA binding	MF	1	MF rRNA binding
GO:0030275	0.0420049	0.990876	4	19	LRR domain binding	MF	1	MF LRR domain binding
GO:0006261	0.0422947	0.979553	13	96	DNA-dependent DNA replication	BP	1	BP DNA-dependent DNA replication
GO:0042138	0.0438461	0.996767	2	5	meiotic DNA double-strand break formation	BP	1	BP meiotic DNA double-strand break formation
GO:0004829	0.0438919	0.996762	2	5	threonine-tRNA ligase activity	MF	1	MF threonine-tRNA ligase activity
GO:0006435	0.0438919	0.996762	2	5	threonyl-tRNA aminoacylation	BP	1	BP threonyl-tRNA aminoacylation
GO:0031354	0.0441617	0.990924	4	13	intrinsic component of plastid outer membrane	CC	1	CC intrinsic component of plastid outer membrane
GO:0031355	0.0441617	0.990924	4	13	integral component of plastid outer membrane	CC	1	CC integral component of plastid outer membrane
GO:0031358	0.0441617	0.990924	4	13	intrinsic component of chloroplast outer membrane	CC	1	CC intrinsic component of chloroplast outer membrane
GO:0031359	0.0441617	0.990924	4	13	integral component of chloroplast outer membrane	CC	1	CC integral component of chloroplast outer membrane
GO:0016324	0.0490791	0.991956	3	12	apical plasma membrane	CC	1	CC apical plasma membrane
