# Supplementary material for: Full-length transcriptome sequences of Agropyron cristatum facilitate the prediction of putative genes for thousand-grain weight in a wheat-A. cristatum translocation line
Source: BMC Genomics. 2019 Dec 27;20:1025. doi: 10.1186/s12864-019-6416-4 (PMC6935218; doi:10.1186/s12864-019-6416-4)
Supplement: Supplementary file 8 — Additional file 8: Table S8. GO enrichment analysis for A. cristatum-specific transcripts. [file 12864_2019_6416_MOESM8_ESM.xlsx]

## Sheet: Sheet1
Table S8 GO enrichment analysis for A. cristatum-sepcific transcripts.
category	over_represented_pvalue	under_represented_pvalue	numDEInCat	numInCat	term	ontology	over_represented_FDR	go_term
GO:0030126	3.43821e-22	1	26	130	COPI vesicle coat	CC	3.55167e-18	CC COPI vesicle coat
GO:0006890	9.49354e-20	1	26	150	retrograde vesicle-mediated transport, Golgi to ER	BP	4.90341e-16	BP retrograde vesicle-mediated transport, Golgi to ER
GO:0006891	2.44566e-19	1	26	164	intra-Golgi vesicle-mediated transport	BP	8.42121e-16	BP intra-Golgi vesicle-mediated transport
GO:0030120	6.6357e-14	1	26	279	vesicle coat	CC	1.71367e-10	CC vesicle coat
GO:0006888	1.04502e-13	1	28	261	ER to Golgi vesicle-mediated transport	BP	2.15902e-10	BP ER to Golgi vesicle-mediated transport
GO:0030117	2.10223e-13	1	26	287	membrane coat	CC	3.61933e-10	CC membrane coat
GO:0044033	3.59949e-11	1	6	8	multi-organism metabolic process	BP	3.71827e-08	BP multi-organism metabolic process
GO:0048193	8.57975e-11	1	29	399	Golgi vesicle transport	BP	8.05716e-08	BP Golgi vesicle transport
GO:0019028	2.72915e-10	1	6	8	viral capsid	CC	2.34935e-07	CC viral capsid
GO:0030430	5.73844e-10	1	6	11	host cell cytoplasm	CC	4.55985e-07	CC host cell cytoplasm
GO:0044423	7.64394e-10	1	6	9	virion part	CC	5.64013e-07	CC virion part
GO:0033646	1.30907e-09	1	6	12	host intracellular part	CC	9.01513e-07	CC host intracellular part
GO:0004523	1.63992e-09	1	14	146	RNA-DNA hybrid ribonuclease activity	MF	1.05878e-06	MF RNA-DNA hybrid ribonuclease activity
GO:0033643	4.09498e-09	1	6	14	host cell part	CC	2.35006e-06	CC host cell part
GO:0044217	1.60812e-08	1	6	17	other organism part	CC	8.7431e-06	CC other organism part
GO:0016893	7.90948e-08	1	15	229	endonuclease activity, active with either ribo- or deoxyribonucleic acids and producing 5'-phosphomonoesters	MF	4.08524e-05	MF endonuclease activity, active with either ribo- or deoxyribonucleic acids and producing 5'-phosphomonoesters
GO:0016891	1.6313e-07	1	14	208	endoribonuclease activity, producing 5'-phosphomonoesters	MF	8.02444e-05	MF endoribonuclease activity, producing 5'-phosphomonoesters
GO:0004519	4.9514e-07	1	21	425	endonuclease activity	MF	0.000232491	MF endonuclease activity
GO:0005274	1.44292e-06	1	4	9	allantoin:proton symporter activity	MF	0.000532333	MF allantoin:proton symporter activity
GO:0015391	1.44292e-06	1	4	9	nucleobase:cation symporter activity	MF	0.000532333	MF nucleobase:cation symporter activity
GO:0015505	1.44292e-06	1	4	9	uracil:cation symporter activity	MF	0.000532333	MF uracil:cation symporter activity
GO:0015563	1.44292e-06	1	4	9	NA	NA	0.000532333	none
GO:0015720	1.44292e-06	1	4	9	allantoin transport	BP	0.000532333	BP allantoin transport
GO:0043100	1.44292e-06	1	4	9	pyrimidine nucleobase salvage	BP	0.000532333	BP pyrimidine nucleobase salvage
GO:0030597	4.45383e-06	1	4	7	RNA glycosylase activity	MF	0.0015336	MF RNA glycosylase activity
GO:0030598	4.45383e-06	1	4	7	rRNA N-glycosylase activity	MF	0.0015336	MF rRNA N-glycosylase activity
GO:0004521	8.21375e-06	0.999998	14	245	endoribonuclease activity	MF	0.00273703	MF endoribonuclease activity
GO:0008655	1.20038e-05	1	4	14	pyrimidine-containing compound salvage	BP	0.00387498	BP pyrimidine-containing compound salvage
GO:0004540	1.36881e-05	0.999997	15	273	ribonuclease activity	MF	0.00414213	MF ribonuclease activity
GO:0005350	1.56382e-05	1	4	14	pyrimidine nucleobase transmembrane transporter activity	MF	0.00414213	MF pyrimidine nucleobase transmembrane transporter activity
GO:0015205	1.56382e-05	1	4	14	nucleobase transmembrane transporter activity	MF	0.00414213	MF nucleobase transmembrane transporter activity
GO:0015210	1.56382e-05	1	4	14	uracil transmembrane transporter activity	MF	0.00414213	MF uracil transmembrane transporter activity
GO:0015851	1.56382e-05	1	4	14	nucleobase transport	BP	0.00414213	BP nucleobase transport
GO:0015855	1.56382e-05	1	4	14	pyrimidine nucleobase transport	BP	0.00414213	BP pyrimidine nucleobase transport
GO:0015857	1.56382e-05	1	4	14	uracil transport	BP	0.00414213	BP uracil transport
GO:0090729	2.98851e-05	0.999999	5	16	toxin activity	MF	0.00771784	MF toxin activity
GO:0000139	3.64401e-05	0.999985	32	830	Golgi membrane	CC	0.00918112	CC Golgi membrane
GO:0004518	9.68495e-05	0.999966	21	592	nuclease activity	MF	0.0238204	MF nuclease activity
GO:0060620	0.000109441	1	2	2	regulation of cholesterol import	BP	0.0240537	BP regulation of cholesterol import
GO:1904109	0.000109441	1	2	2	positive regulation of cholesterol import	BP	0.0240537	BP positive regulation of cholesterol import
GO:1904806	0.000109441	1	2	2	regulation of protein oxidation	BP	0.0240537	BP regulation of protein oxidation
GO:1904807	0.000109441	1	2	2	negative regulation of protein oxidation	BP	0.0240537	BP negative regulation of protein oxidation
GO:2000911	0.000109441	1	2	2	positive regulation of sterol import	BP	0.0240537	BP positive regulation of sterol import
GO:0015074	0.000134036	0.999979	8	138	DNA integration	BP	0.0288456	BP DNA integration
GO:0044433	0.000170876	0.999929	27	798	cytoplasmic vesicle part	CC	0.0360235	CC cytoplasmic vesicle part
GO:0003887	0.000534136	0.999914	7	122	DNA-directed DNA polymerase activity	MF	0.110352	MF DNA-directed DNA polymerase activity
GO:1905613	0.000647531	0.999995	2	4	regulation of developmental vegetative growth	BP	0.126207	BP regulation of developmental vegetative growth
GO:1905615	0.000647531	0.999995	2	4	positive regulation of developmental vegetative growth	BP	0.126207	BP positive regulation of developmental vegetative growth
GO:2000909	0.000647531	0.999995	2	4	regulation of sterol import	BP	0.126207	BP regulation of sterol import
GO:0004579	0.00078697	0.999948	4	16	dolichyl-diphosphooligosaccharide-protein glycotransferase activity	MF	0.150544	MF dolichyl-diphosphooligosaccharide-protein glycotransferase activity
GO:0003964	0.000858929	0.999803	9	229	RNA-directed DNA polymerase activity	MF	0.161322	MF RNA-directed DNA polymerase activity
GO:0016192	0.000960244	0.99953	30	964	vesicle-mediated transport	BP	0.177131	BP vesicle-mediated transport
GO:0030275	0.000977668	0.999959	3	19	LRR domain binding	MF	0.177181	MF LRR domain binding
GO:0032370	0.00154093	0.999988	2	3	positive regulation of lipid transport	BP	0.256739	BP positive regulation of lipid transport
GO:0032373	0.00154093	0.999988	2	3	positive regulation of sterol transport	BP	0.256739	BP positive regulation of sterol transport
GO:0032374	0.00154093	0.999988	2	3	regulation of cholesterol transport	BP	0.256739	BP regulation of cholesterol transport
GO:0032376	0.00154093	0.999988	2	3	positive regulation of cholesterol transport	BP	0.256739	BP positive regulation of cholesterol transport
GO:1905954	0.00154093	0.999988	2	3	positive regulation of lipid localization	BP	0.256739	BP positive regulation of lipid localization
GO:1903427	0.00159922	0.999978	2	6	negative regulation of reactive oxygen species biosynthetic process	BP	0.262221	BP negative regulation of reactive oxygen species biosynthetic process
GO:0006313	0.00221945	0.999961	2	7	transposition, DNA-mediated	BP	0.352722	BP transposition, DNA-mediated
GO:0016320	0.00221945	0.999961	2	7	endoplasmic reticulum membrane fusion	BP	0.352722	BP endoplasmic reticulum membrane fusion
GO:0018196	0.00285211	0.999703	4	33	peptidyl-asparagine modification	BP	0.439735	BP peptidyl-asparagine modification
GO:0018279	0.00285211	0.999703	4	33	protein N-linked glycosylation via asparagine	BP	0.439735	BP protein N-linked glycosylation via asparagine
GO:0048309	0.00293874	0.999938	2	8	endoplasmic reticulum inheritance	BP	0.44643	BP endoplasmic reticulum inheritance
GO:0120091	0.00300871	0.999946	2	5	jasmonic acid hydrolase	MF	0.450434	MF jasmonic acid hydrolase
GO:0032371	0.0030931	0.999944	2	5	regulation of sterol transport	BP	0.456453	BP regulation of sterol transport
GO:0004576	0.00329694	0.999651	4	26	oligosaccharyl transferase activity	MF	0.479681	MF oligosaccharyl transferase activity
GO:0000322	0.00355261	0.999759	3	26	storage vacuole	CC	0.502718	CC storage vacuole
GO:0000326	0.00355261	0.999759	3	26	protein storage vacuole	CC	0.502718	CC protein storage vacuole
GO:1903426	0.00375909	0.999908	2	9	regulation of reactive oxygen species biosynthetic process	BP	0.524748	BP regulation of reactive oxygen species biosynthetic process
GO:0034061	0.00409203	0.99882	9	282	DNA polymerase activity	MF	0.563609	MF DNA polymerase activity
GO:0048308	0.00465778	0.99987	2	10	organelle inheritance	BP	0.63309	BP organelle inheritance
GO:0008465	0.00473824	0.999908	2	4	glycerate dehydrogenase activity	MF	0.635662	MF glycerate dehydrogenase activity
GO:0005537	0.00641402	0.99893	5	28	mannose binding	MF	0.849447	MF mannose binding
GO:0032368	0.00971297	0.999597	2	11	regulation of lipid transport	BP	0.857988	BP regulation of lipid transport
GO:0005859	0.0104653	1	1	1	muscle myosin complex	CC	0.857988	CC muscle myosin complex
GO:0005863	0.0104653	1	1	1	striated muscle myosin thick filament	CC	0.857988	CC striated muscle myosin thick filament
GO:0006936	0.0104653	1	1	1	muscle contraction	BP	0.857988	BP muscle contraction
GO:0008307	0.0104653	1	1	1	structural constituent of muscle	MF	0.857988	MF structural constituent of muscle
GO:0016460	0.0104653	1	1	1	myosin II complex	CC	0.857988	CC myosin II complex
GO:0018991	0.0104653	1	1	1	oviposition	BP	0.857988	BP oviposition
GO:0036379	0.0104653	1	1	1	myofilament	CC	0.857988	CC myofilament
GO:0042755	0.0104653	1	1	1	eating behavior	BP	0.857988	BP eating behavior
GO:0043050	0.0104653	1	1	1	pharyngeal pumping	BP	0.857988	BP pharyngeal pumping
GO:0005879	0.0104653	1	1	1	axonemal microtubule	CC	0.857988	CC axonemal microtubule
GO:0010560	0.0104653	1	1	1	positive regulation of glycoprotein biosynthetic process	BP	0.857988	BP positive regulation of glycoprotein biosynthetic process
GO:0032279	0.0104653	1	1	1	asymmetric synapse	CC	0.857988	CC asymmetric synapse
GO:0032280	0.0104653	1	1	1	symmetric synapse	CC	0.857988	CC symmetric synapse
GO:0032760	0.0104653	1	1	1	positive regulation of tumor necrosis factor production	BP	0.857988	BP positive regulation of tumor necrosis factor production
GO:0034237	0.0104653	1	1	1	protein kinase A regulatory subunit binding	MF	0.857988	MF protein kinase A regulatory subunit binding
GO:0044447	0.0104653	1	1	1	axoneme part	CC	0.857988	CC axoneme part
GO:0050811	0.0104653	1	1	1	GABA receptor binding	MF	0.857988	MF GABA receptor binding
GO:0051018	0.0104653	1	1	1	protein kinase A binding	MF	0.857988	MF protein kinase A binding
GO:0051896	0.0104653	1	1	1	regulation of protein kinase B signaling	BP	0.857988	BP regulation of protein kinase B signaling
GO:0051897	0.0104653	1	1	1	positive regulation of protein kinase B signaling	BP	0.857988	BP positive regulation of protein kinase B signaling
GO:0060049	0.0104653	1	1	1	regulation of protein glycosylation	BP	0.857988	BP regulation of protein glycosylation
GO:0060050	0.0104653	1	1	1	positive regulation of protein glycosylation	BP	0.857988	BP positive regulation of protein glycosylation
GO:0061041	0.0104653	1	1	1	regulation of wound healing	BP	0.857988	BP regulation of wound healing
GO:0090283	0.0104653	1	1	1	regulation of protein glycosylation in Golgi	BP	0.857988	BP regulation of protein glycosylation in Golgi
GO:0090284	0.0104653	1	1	1	positive regulation of protein glycosylation in Golgi	BP	0.857988	BP positive regulation of protein glycosylation in Golgi
GO:0090303	0.0104653	1	1	1	positive regulation of wound healing	BP	0.857988	BP positive regulation of wound healing
GO:0098984	0.0104653	1	1	1	neuron to neuron synapse	CC	0.857988	CC neuron to neuron synapse
GO:1903020	0.0104653	1	1	1	positive regulation of glycoprotein metabolic process	BP	0.857988	BP positive regulation of glycoprotein metabolic process
GO:1903036	0.0104653	1	1	1	positive regulation of response to wounding	BP	0.857988	BP positive regulation of response to wounding
GO:1903557	0.0104653	1	1	1	positive regulation of tumor necrosis factor superfamily cytokine production	BP	0.857988	BP positive regulation of tumor necrosis factor superfamily cytokine production
GO:0043000	0.0104653	1	1	1	Golgi to plasma membrane CFTR protein transport	BP	0.857988	BP Golgi to plasma membrane CFTR protein transport
GO:0033203	0.0104653	1	1	1	DNA helicase A complex	CC	0.857988	CC DNA helicase A complex
GO:0043601	0.0104653	1	1	1	nuclear replisome	CC	0.857988	CC nuclear replisome
GO:0070966	0.0104653	1	1	1	nuclear-transcribed mRNA catabolic process, no-go decay	BP	0.857988	BP nuclear-transcribed mRNA catabolic process, no-go decay
GO:0001745	0.0104653	1	1	1	compound eye morphogenesis	BP	0.857988	BP compound eye morphogenesis
GO:0004896	0.0104653	1	1	1	cytokine receptor activity	MF	0.857988	MF cytokine receptor activity
GO:0007259	0.0104653	1	1	1	JAK-STAT cascade	BP	0.857988	BP JAK-STAT cascade
GO:0007350	0.0104653	1	1	1	blastoderm segmentation	BP	0.857988	BP blastoderm segmentation
GO:0007442	0.0104653	1	1	1	hindgut morphogenesis	BP	0.857988	BP hindgut morphogenesis
GO:0048592	0.0104653	1	1	1	eye morphogenesis	BP	0.857988	BP eye morphogenesis
GO:0090596	0.0104653	1	1	1	sensory organ morphogenesis	BP	0.857988	BP sensory organ morphogenesis
GO:0097677	0.0104653	1	1	1	STAT family protein binding	MF	0.857988	MF STAT family protein binding
GO:0097678	0.0104653	1	1	1	SOCS family protein binding	MF	0.857988	MF SOCS family protein binding
GO:0097696	0.0104653	1	1	1	STAT cascade	BP	0.857988	BP STAT cascade
GO:1901998	0.0104653	1	1	1	toxin transport	BP	0.857988	BP toxin transport
GO:0008301	0.0104653	1	1	1	DNA binding, bending	MF	0.857988	MF DNA binding, bending
GO:0008114	0.0104653	1	1	1	phosphogluconate 2-dehydrogenase activity	MF	0.857988	MF phosphogluconate 2-dehydrogenase activity
GO:0019856	0.0111612	0.998251	4	46	pyrimidine nucleobase biosynthetic process	BP	0.907837	BP pyrimidine nucleobase biosynthetic process
GO:0005319	0.012028	0.99805	4	60	lipid transporter activity	MF	0.967907	MF lipid transporter activity
GO:0009817	0.0120871	0.998695	3	35	defense response to fungus, incompatible interaction	BP	0.967907	BP defense response to fungus, incompatible interaction
GO:1905952	0.0141212	0.999262	2	14	regulation of lipid localization	BP	1	BP regulation of lipid localization
GO:2000378	0.0141993	0.999308	2	9	negative regulation of reactive oxygen species metabolic process	BP	1	BP negative regulation of reactive oxygen species metabolic process
GO:0003724	0.0143808	0.995749	7	229	RNA helicase activity	MF	1	MF RNA helicase activity
GO:0008250	0.0157611	0.997311	4	35	oligosaccharyltransferase complex	CC	1	CC oligosaccharyltransferase complex
GO:0070645	0.0170392	1	1	1	Ubisch body	CC	1	CC Ubisch body
GO:0016799	0.0182927	0.996759	4	32	hydrolase activity, hydrolyzing N-glycosyl compounds	MF	1	MF hydrolase activity, hydrolyzing N-glycosyl compounds
GO:0030016	0.0208212	0.999891	1	2	myofibril	CC	1	CC myofibril
GO:0032982	0.0208212	0.999891	1	2	myosin filament	CC	1	CC myosin filament
GO:0019098	0.0208212	0.999891	1	2	reproductive behavior	BP	1	BP reproductive behavior
GO:0007218	0.0208212	0.999891	1	2	neuropeptide signaling pathway	BP	1	BP neuropeptide signaling pathway
GO:0007622	0.0208212	0.999891	1	2	rhythmic behavior	BP	1	BP rhythmic behavior
GO:0045475	0.0208212	0.999891	1	2	locomotor rhythm	BP	1	BP locomotor rhythm
GO:0048512	0.0208212	0.999891	1	2	circadian behavior	BP	1	BP circadian behavior
GO:0007472	0.0208212	0.999891	1	2	wing disc morphogenesis	BP	1	BP wing disc morphogenesis
GO:0007560	0.0208212	0.999891	1	2	imaginal disc morphogenesis	BP	1	BP imaginal disc morphogenesis
GO:0048563	0.0208212	0.999891	1	2	post-embryonic animal organ morphogenesis	BP	1	BP post-embryonic animal organ morphogenesis
GO:0007424	0.0208212	0.999891	1	2	open tracheal system development	BP	1	BP open tracheal system development
GO:0060541	0.0208212	0.999891	1	2	respiratory system development	BP	1	BP respiratory system development
GO:0030624	0.0208212	0.999891	1	2	U6atac snRNA binding	MF	1	MF U6atac snRNA binding
GO:0071425	0.0208212	0.999891	1	2	hematopoietic stem cell proliferation	BP	1	BP hematopoietic stem cell proliferation
GO:0003012	0.0208222	0.999891	1	2	muscle system process	BP	1	BP muscle system process
GO:0032680	0.0210193	0.999888	1	2	regulation of tumor necrosis factor production	BP	1	BP regulation of tumor necrosis factor production
GO:1903555	0.0210193	0.999888	1	2	regulation of tumor necrosis factor superfamily cytokine production	BP	1	BP regulation of tumor necrosis factor superfamily cytokine production
GO:1990782	0.022207	0.999875	1	2	protein tyrosine kinase binding	MF	1	MF protein tyrosine kinase binding
GO:0006487	0.0225596	0.995597	4	58	protein N-linked glycosylation	BP	1	BP protein N-linked glycosylation
GO:0046112	0.0226505	0.995587	4	54	nucleobase biosynthetic process	BP	1	BP nucleobase biosynthetic process
GO:0006310	0.0239757	0.990808	9	334	DNA recombination	BP	1	BP DNA recombination
GO:0043668	0.0273263	0.999811	1	2	exine	CC	1	CC exine
GO:0044431	0.0273398	0.982694	32	1299	Golgi apparatus part	CC	1	CC Golgi apparatus part
GO:0032586	0.0285645	0.995711	3	40	protein storage vacuole membrane	CC	1	CC protein storage vacuole membrane
GO:0030241	0.0310687	0.999674	1	3	skeletal muscle myosin thick filament assembly	BP	1	BP skeletal muscle myosin thick filament assembly
GO:0031033	0.0310687	0.999674	1	3	myosin filament organization	BP	1	BP myosin filament organization
GO:0031034	0.0310687	0.999674	1	3	myosin filament assembly	BP	1	BP myosin filament assembly
GO:0071688	0.0310687	0.999674	1	3	striated muscle myosin thick filament assembly	BP	1	BP striated muscle myosin thick filament assembly
GO:0007297	0.0310687	0.999674	1	3	ovarian follicle cell migration	BP	1	BP ovarian follicle cell migration
GO:0007298	0.0310687	0.999674	1	3	border follicle cell migration	BP	1	BP border follicle cell migration
GO:0016327	0.0310687	0.999674	1	3	apicolateral plasma membrane	CC	1	CC apicolateral plasma membrane
GO:0019566	0.0310695	0.999674	1	3	arabinose metabolic process	BP	1	BP arabinose metabolic process
GO:0046373	0.0310695	0.999674	1	3	L-arabinose metabolic process	BP	1	BP L-arabinose metabolic process
GO:0030621	0.0326737	0.999639	1	3	U4 snRNA binding	MF	1	MF U4 snRNA binding
GO:0048639	0.0330406	0.997177	2	21	positive regulation of developmental growth	BP	1	BP positive regulation of developmental growth
GO:0032197	0.0353109	0.99414	3	66	transposition, RNA-mediated	BP	1	BP transposition, RNA-mediated
GO:1901371	0.0357645	0.9968	2	22	regulation of leaf morphogenesis	BP	1	BP regulation of leaf morphogenesis
GO:0009870	0.036216	0.988343	6	225	defense response signaling pathway, resistance gene-dependent	BP	1	BP defense response signaling pathway, resistance gene-dependent
GO:0030332	0.0372105	0.999531	1	3	cyclin binding	MF	1	MF cyclin binding
GO:1900618	0.0381185	0.996459	2	23	regulation of shoot system morphogenesis	BP	1	BP regulation of shoot system morphogenesis
GO:0006206	0.0387031	0.991081	4	58	pyrimidine nucleobase metabolic process	BP	1	BP pyrimidine nucleobase metabolic process
GO:1990381	0.0412091	0.999352	1	4	ubiquitin-specific protease binding	MF	1	MF ubiquitin-specific protease binding
GO:1903584	0.0412091	0.999352	1	4	regulation of histone deubiquitination	BP	1	BP regulation of histone deubiquitination
GO:1903586	0.0412091	0.999352	1	4	positive regulation of histone deubiquitination	BP	1	BP positive regulation of histone deubiquitination
GO:0030894	0.0412096	0.999352	1	4	replisome	CC	1	CC replisome
GO:0043292	0.0417058	0.999337	1	4	contractile fiber	CC	1	CC contractile fiber
GO:0000819	0.0431356	0.992254	3	68	sister chromatid segregation	BP	1	BP sister chromatid segregation
GO:0008045	0.043302	1	1	1	motor neuron axon guidance	BP	1	BP motor neuron axon guidance
GO:0010259	0.043302	1	1	1	multicellular organism aging	BP	1	BP multicellular organism aging
GO:0030510	0.043302	1	1	1	regulation of BMP signaling pathway	BP	1	BP regulation of BMP signaling pathway
GO:0030513	0.043302	1	1	1	positive regulation of BMP signaling pathway	BP	1	BP positive regulation of BMP signaling pathway
GO:0035136	0.043302	1	1	1	forelimb morphogenesis	BP	1	BP forelimb morphogenesis
GO:0060384	0.043302	1	1	1	innervation	BP	1	BP innervation
GO:0090100	0.043302	1	1	1	positive regulation of transmembrane receptor protein serine/threonine kinase signaling pathway	BP	1	BP positive regulation of transmembrane receptor protein serine/threonine kinase signaling pathway
GO:0034260	0.0436906	0.999271	1	4	negative regulation of GTPase activity	BP	1	BP negative regulation of GTPase activity
GO:0004190	0.0442745	0.982273	8	237	aspartic-type endopeptidase activity	MF	1	MF aspartic-type endopeptidase activity
GO:0070001	0.0442745	0.982273	8	237	aspartic-type peptidase activity	MF	1	MF aspartic-type peptidase activity
GO:0045735	0.044925	0.98512	6	78	nutrient reservoir activity	MF	1	MF nutrient reservoir activity
GO:0030641	0.0450164	0.991809	3	60	regulation of cellular pH	BP	1	BP regulation of cellular pH
GO:0051453	0.0450164	0.991809	3	60	regulation of intracellular pH	BP	1	BP regulation of intracellular pH
GO:0006886	0.0455343	0.970867	28	1060	intracellular protein transport	BP	1	BP intracellular protein transport
GO:0010041	0.0467696	1	1	1	response to iron(III) ion	BP	1	BP response to iron(III) ion
GO:0033760	0.0467696	1	1	1	2'-deoxymugineic-acid 2'-dioxygenase activity	MF	1	MF 2'-deoxymugineic-acid 2'-dioxygenase activity
GO:0044420	0.0475789	0.999134	1	4	extracellular matrix component	CC	1	CC extracellular matrix component
GO:0032196	0.0480501	0.990975	3	75	transposition	BP	1	BP transposition
GO:0035282	0.0486942	0.999193	1	3	segmentation	BP	1	BP segmentation
GO:0010559	0.0488542	0.999389	1	2	regulation of glycoprotein biosynthetic process	BP	1	BP regulation of glycoprotein biosynthetic process
GO:1903018	0.0488542	0.999389	1	2	regulation of glycoprotein metabolic process	BP	1	BP regulation of glycoprotein metabolic process
