# Supplementary material for: Full-length transcriptome sequences of Agropyron cristatum facilitate the prediction of putative genes for thousand-grain weight in a wheat-A. cristatum translocation line
Source: BMC Genomics. 2019 Dec 27;20:1025. doi: 10.1186/s12864-019-6416-4 (PMC6935218; doi:10.1186/s12864-019-6416-4)
Supplement: Supplementary file 9 — Additional file 9: Table S9. Homologous wheat genes of 6P translocation fragment-specific transcripts in Pubing 3035. [file 12864_2019_6416_MOESM9_ESM.xlsx]

## Sheet: Sheet1
Table S9 Homologous wheat genes of 6P translocation fragment-specific transcripts in Pubing 3035.
transcripts ID	Homologous genes in wheat genome
	chromosome 6A	position (bp)		chromosome 6B	position (bp)		chromosome 6D	position (bp)
transcript/2610	TraesCS6A02G191200	258132738		TraesCS6B02G219800	309749563		TraesCS6D02G174400	163830613
transcript/24685	TraesCS6A02G191400	258371944		TraesCS6B02G219700	309684988		TraesCS6D02G174500	163931933
TRINITY_DN94508_c0_g1_i1	TraesCS6A02G191400	258371944		TraesCS6B02G219700	309684988		TraesCS6D02G174500	163931933
transcript/7882	TraesCS6A02G192600	260425519		TraesCS6B02G231700	384814952		TraesCS6D02G179700	195479502
transcript/29056	TraesCS6A02G195500	280595502		TraesCS6B02G233700	390625809		TraesCS6D02G182600	214540815
transcript/34773	TraesCS6A02G195800	283029682		TraesCS6B02G222900	329712257		TraesCS6D02G183900	226020379
transcript/16718	TraesCS6A02G198900	309863589		TraesCS6B02G221500	319525336		TraesCS6D02G180900	202265609
TRINITY_DN118140_c0_g2_i2	TraesCS6A02G198900	309863589		TraesCS6B02G221500	319525336		TraesCS6D02G180900	202265609
transcript/14210	TraesCS6A02G199900	319201622		TraesCS6B02G230900	376292880		TraesCS6D02G185500	239043421
transcript/9968	TraesCS6A02G199900	319201622		TraesCS6B02G230900	376292880		TraesCS6D02G185500	239043421
TRINITY_DN12662_c0_g1_i1	TraesCS6A02G202900	340906089		TraesCS6B02G229200	366590647		TraesCS6D02G187400	252570465
TRINITY_DN75295_c0_g1_i1	TraesCS6A02G202900	340906089		TraesCS6B02G229200	366590647		TraesCS6D02G187400	252570465
