# Supplementary material for: Full-length transcriptome sequences of Agropyron cristatum facilitate the prediction of putative genes for thousand-grain weight in a wheat-A. cristatum translocation line
Source: BMC Genomics. 2019 Dec 27;20:1025. doi: 10.1186/s12864-019-6416-4 (PMC6935218; doi:10.1186/s12864-019-6416-4)
Supplement: Supplementary file 10 — Additional file 10: Table S10. Polymorphic molecular marker primer sequences developed between translocation and non-translocation lines. [file 12864_2019_6416_MOESM10_ESM.xlsx]

## Sheet: Sheet1
Table S10 Polymorphic molecular marker primer sequences developed between translocation and non-translocation lines
Polymorphic markers	Forward primer (5'→3')	Reverse primer (5'→3')
WGRG1	GCTGTGTCTTCCTTCCTTGG	GAGAAGAGGGAAGCCACCTT
WGRG2	TTTCAAACTGGCCGAAAATC	CCATAAGAATGGCACCGAAC
WGRG3	CGATCCTAATGGAAGGCTCA	TGGGAGAGGGAAAACAAACA
WGRG4	CAAAATTGCTGACCGATCCT	ACTCCCTTCTGTTCCATCCA
WGRG5	CGTGCAACAAAAGCTGAGAA	CGTTGCTGGTTCTCAACAGA
WGRG6	CTGTCGAAACCGGAAATTGT	GCAAGGTTTATGACGCTGGT
WGRG7	CCGTGCATGAACTCTAGCTAC	GTCACATGGGTAAGGATGGCAA
WGRG8	TGCCAGTGGTGACCAATGCA	ACTTGGGGAAGAGTCTCACT
WGRG9	TCCAAATCCTCCAGCAAATC	CCCGAGACCGAGCACTATAC
WGRG10	CCCGGACATTGTGAAGACTTG	CACTGAAACAGCACTCCAGG
WGRG11	GCAGGCATGGCCCCCTCA	GGCTTCGACGGCATGTACTCT
WGRG12	GAGAACCGTGGGGTTGACGC	TGTTGGTAGATGCTCCACCG
WGRG13	GAATTGAAGGAAGGTCCTCTCCA	CAAACTCCTCTTCTGTCCAAGCT
WGRG14	CATTCATGGTGGACAAGCTG	AAGCATCCCTAGCTGAACGA
WGRG15	CTGTACGTCGTCGCTTCCTT	AGCGATGTAGAAGGGGGATT
WGRG16	AACCGTTTCAGGTTGTGAGC	GTGCTCATGGACATTGATGG
WGRG17	GCGAGCTCTTCCATCTCAAC	ACCGGAACCCTAAAACACAA
WGRG18	GCTTCAGGTTCTTTGCCAAC	CGCTAAAGCCCATCTACGTC
WGRG19	CACATGCATTTAACCGGACA	CTGGGGATTGTAATGGCTGT
WGRG20	CTTCATCGTGGCAATGTTTG	TTTCTTCTCCTCGTGCTCGT
WGRG21	CTGACTCCAGTGGCTCTCCT	CCACCTGACGTGACAAGAAG
WGRG22	CATTGGACCACAGCTCTCCT	CTAACTTCTTGGCGCTCTGG
WGRG23	GTTGGGTGTTGAGCAGGAGT	TCGCTCCTTGAACTGGTCTC
WGRG24	GAGATGGAGAACACCCTGGA	CCCAGACGGAGGTAGTAGCA
